# Supplementary material for: Gastric acid inhibitor aggravates indomethacin-induced small intestinal injury via reducing Lactobacillus johnsonii
Source: Sci Rep. 2019 Nov 25;9:17490. doi: 10.1038/s41598-019-53559-7 (PMC6877529; doi:10.1038/s41598-019-53559-7)
Supplement: Supplementary file 2 — Supplemental Table 6 [file 41598_2019_53559_MOESM2_ESM.xlsx]

## Sheet: Sheet2
Supplemental Table 6 The bacterial compostion at phylum level. (%)
	Small intestine															Colon
	Vehicle			rabeprazole						vonoprazan						Vehicle			rabeprazole						vonoprazan
				5 mg/kg			20 mg/kg			5 mg/kg			20 mg/kg						5 mg/kg			20 mg/kg			5 mg/kg			20 mg/kg
Firmicutes	51.1375	±	7.35442	59.55	±	6.42624	56.125	±	1.54429	54.625	±	9.43152	50.5095	±	7.47014	65.5167	±	4.82792	61.4083	±	3.93269	60.4292	±	3.325	73.1208	±	2.27092	73.6708	±	3.10933
Bacteroidetes	46.6	±	7.41999	37.1667	±	6.03158	41.2792	±	1.40317	42.4542	±	9.37897	44.681	±	5.84892	31.8708	±	4.41109	34.0333	±	3.53903	35.3083	±	3.1827	24.4292	±	1.9282	23.5667	±	2.88523
Verrucomicrobia	0.304167	±	0.0625	1.77917	±	0.626655	1.65	±	0.278602	1.225	±	0.530713	1.27143	±	0.583477	1.92083	±	0.477383	3.62083	±	0.635614	3.39583	±	0.420763	1.72083	±	0.474046	2.1625	±	0.445009
Actinobacteria	1.64167	±	0.16082	1.425	±	0.237693	0.8875	±	0.122302	0.575	±	0.140683	0.77619	±	0.215254	0.641667	±	0.130285	0.895833	±	0.0935282	0.845833	±	0.142391	0.633333	±	0.11919	0.5375	±	0.069988
Proteobacteria	0.316667	±	0.143234	0.0541667	±	0.0366978	0.00416667	±	0.00416667	0.991667	±	0.444979	2.7381	±	2.71033	0	±	0	0.0291667	±	0.015983	0.00416667	±	0.00416667	0.0541667	±	0.0259253	0.0333333	±	0.0243975
Deferribacteres	0	±	0	0.0125	±	0.0087684	0.05	±	0.0274585	0	±	0	0.0190476	±	0.0142857	0.0291667	±	0.0247507	0	±	0	0	±	0	0.0208333	±	0.0139976	0.0166667	±	0.0109109
Tenericutes	0	±	0	0.00416667	±	0.00416667	0.00416667	±	0.00416667	0	±	0	0	±	0	0.0208333	±	0.0087684	0.00833333	±	0.00545545	0.0166667	±	0.00629941	0.0208333	±	0.0087684	0.0125	±	0.00609938
Chloroflexi	0	±	0	0	±	0	0	±	0	0.0208333	±	0.0208333	0	±	0	0	±	0	0	±	0	0	±	0	0	±	0	0	±	0
Planctomycetes	0	±	0	0.00416667	±	0.00416667	0	±	0	0	±	0	0	±	0	0	±	0	0	±	0	0	±	0	0	±	0	0	±	0
Deinococcus-Thermus	0	±	0	0	±	0	0	±	0	0	±	0	0	±	0	0	±	0	0.00416667	±	0.00416667	0	±	0	0	±	0	0	±	0
