# Supplementary material for: Gastric acid inhibitor aggravates indomethacin-induced small intestinal injury via reducing Lactobacillus johnsonii
Source: Sci Rep. 2019 Nov 25;9:17490. doi: 10.1038/s41598-019-53559-7 (PMC6877529; doi:10.1038/s41598-019-53559-7)
Supplement: Supplementary file 3 — Supplemental Table 7 [file 41598_2019_53559_MOESM3_ESM.xlsx]

## Sheet: Sheet1
Supplemental Table 7 The bacterial compostion at genus level. (%,Identity ≥ 94%)
	Small intestine															Colon
	Vehicle			rabeprazole						vonoprazan						Vehicle			rabeprazole						vonoprazan
				5 mg/kg			20 mg/kg			5 mg/kg			20 mg/kg						5 mg/kg			20 mg/kg			5 mg/kg			20 mg/kg
Lactobacillus	37.5583	±	5.65976	46.7083	±	7.74083	33.7667	±	2.59005	45.45	±	7.56291	35.4619	±	7.92443	9	±	1.78254	28.375	±	1.93525	24.625	±	2.12174	21.1125	±	2.96378	17.6833	±	2.14801
Clostridium	4.12083	±	1.1181	5.34167	±	1.71807	9.73333	±	1.45034	1.90833	±	0.488549	7.9381	±	0.888207	35.9917	±	5.36738	18.9542	±	3.16454	19.3792	±	2.25575	31.7625	±	2.90449	33.2	±	2.65231
Akkermansia	0.3	±	0.0600925	1.75833	±	0.619868	1.59583	±	0.262576	1.20833	±	0.531871	1.22381	±	0.561636	1.9	±	0.475887	3.59167	±	0.636295	3.35	±	0.42027	1.70417	±	0.464127	2.12083	±	0.44463
Eubacterium	0.4625	±	0.279628	0.420833	±	0.110363	0.433333	±	0.0886405	0.166667	±	0.0483867	0.433333	±	0.0638285	2.675	±	0.316964	2.35833	±	0.284155	1.54583	±	0.18005	2.14583	±	0.267182	2.49167	±	0.556197
Roseburia	0.0208333	±	0.0125	0.1875	±	0.0604013	0.3125	±	0.0884024	0.170833	±	0.11725	0.233333	±	0.0848279	1.12083	±	0.216294	0.958333	±	0.251405	0.675	±	0.196976	2.175	±	0.40374	2.0125	±	0.57992
Candidatus Arthromitus	2.94167	±	0.892912	0.8875	±	0.597446	0.333333	±	0.162324	2.34167	±	1.48166	0.495238	±	0.326876	0.1125	±	0.0165921	0.195833	±	0.0802866	0.0541667	±	0.0165921	0.158333	±	0.0518507	0.0666667	±	0.0281718
Ruminococcus	0.0333333	±	0.0166667	0.175	±	0.10555	1.09583	±	0.271565	0.145833	±	0.0895176	0.314286	±	0.15081	0.5	±	0.101575	0.704167	±	0.206486	1.90417	±	0.376304	1.11667	±	0.379431	1.3625	±	0.53268
Oscillospira	0.0125	±	0.00609938	0.383333	±	0.172976	0.525	±	0.0896975	0.0291667	±	0.0213042	0.533333	±	0.167932	0.679167	±	0.131224	0.545833	±	0.106893	0.220833	±	0.0377636	0.520833	±	0.158732	0.95	±	0.241605
Parabacteroides	0.00833333	±	0.00833333	0.129167	±	0.0564975	0.416667	±	0.0776643	0.0875	±	0.0657489	0.347619	±	0.0712166	0.5375	±	0.0815129	0.433333	±	0.102547	0.654167	±	0.0993905	0.520833	±	0.0969654	0.508333	±	0.106113
Escherichia	0.225	±	0.133445	0.0458333	±	0.0326948	0.00416667	±	0.00416667	0.966667	±	0.437208	2.51429	±	2.49207	0	±	0	0.0208333	±	0.0165921	0.00416667	±	0.00416667	0.05	±	0.0267261	0.0208333	±	0.0165921
Blautia	0.1	±	0.039841	0.191667	±	0.0466114	0.316667	±	0.0675536	0.0666667	±	0.0259731	0.133333	±	0.0465759	0.795833	±	0.202899	0.416667	±	0.076116	0.4125	±	0.0840298	0.625	±	0.0967221	0.333333	±	0.0823754
Bacillus	1.875	±	1.2529	0.0583333	±	0.03605	0.00416667	±	0.00416667	0.845833	±	0.48693	0.114286	±	0.0719557	0.0166667	±	0.0125988	0.0166667	±	0.0109109	0.00416667	±	0.00416667	0.2125	±	0.119346	0.0708333	±	0.0284783
Adlercreutzia	0.3875	±	0.0826009	0.554167	±	0.140002	0.245833	±	0.0523031	0.204167	±	0.0815129	0.195238	±	0.0886192	0.1875	±	0.0243466	0.475	±	0.0760508	0.295833	±	0.0493761	0.316667	±	0.058757	0.216667	±	0.0295468
Bacteroides	0.179167	±	0.174454	0.195833	±	0.0637572	0.225	±	0.048284	0.0833333	±	0.0302109	0.238095	±	0.065234	0.483333	±	0.11547	0.308333	±	0.104985	0.4125	±	0.074519	0.3375	±	0.0595744	0.208333	±	0.031966
Anaerotruncus	0.00833333	±	0.00545545	0.141667	±	0.0499007	0.266667	±	0.0690066	0.00416667	±	0.00416667	0.0952381	±	0.0256436	0.445833	±	0.113203	0.241667	±	0.044432	0.258333	±	0.0851586	0.654167	±	0.0927827	0.525	±	0.144166
Anaerostipes	0.0583333	±	0.0365963	0.1	±	0.0454257	0.154167	±	0.062022	0.0458333	±	0.0251484	0.133333	±	0.0544331	0.470833	±	0.165644	0.291667	±	0.09145	0.225	±	0.0590097	0.4125	±	0.168082	0.575	±	0.243711
Olsenella	0.379167	±	0.0750496	0.3125	±	0.0570218	0.275	±	0.044432	0.108333	±	0.0402127	0.247619	±	0.0964604	0.195833	±	0.0738503	0.2	±	0.0393398	0.3	±	0.0629941	0.075	±	0.0241933	0.116667	±	0.0393398
Enterococcus	0.195833	±	0.135171	0.00416667	±	0.00416667	0.00416667	±	0.00416667	1.35417	±	0.925047	0.157143	±	0.0645351	0.00416667	±	0.00416667	0.00416667	±	0.00416667	0	±	0	0.05	±	0.0227128	0.0416667	±	0.0196699
Oscillibacter	0.0416667	±	0.0279952	0.1125	±	0.0377636	0.275	±	0.0641643	0.0333333	±	0.0218218	0.104762	±	0.0432958	0.325	±	0.0739342	0.120833	±	0.0449592	0.175	±	0.0600099	0.216667	±	0.0748013	0.25	±	0.0645497
Butyricicoccus	0.0125	±	0.0087684	0.116667	±	0.0594285	0.0708333	±	0.0277728	0.025	±	0.020654	0.0571429	±	0.0157935	0.266667	±	0.0959497	0.2	±	0.0584183	0.0958333	±	0.0203516	0.358333	±	0.074469	0.341667	±	0.0933822
Pseudoflavonifractor	0.00833333	±	0.00545545	0.075	±	0.03605	0.133333	±	0.0356348	0.0125	±	0.0087684	0.0238095	±	0.0119839	0.383333	±	0.0879664	0.145833	±	0.0580563	0.141667	±	0.0349319	0.254167	±	0.102147	0.2625	±	0.0780307
Dorea	0.0166667	±	0.0125988	0.0708333	±	0.0329968	0.1125	±	0.0251484	0.00833333	±	0.00545545	0.0809524	±	0.041695	0.233333	±	0.061075	0.158333	±	0.0265399	0.1875	±	0.0523031	0.183333	±	0.0208928	0.266667	±	0.0251976
Robinsoniella	0.0125	±	0.0087684	0.0375	±	0.0132699	0.0583333	±	0.031966	0.0125	±	0.0087684	0.0238095	±	0.0140187	0.241667	±	0.131347	0.0666667	±	0.0267261	0.075	±	0.0151054	0.158333	±	0.0381881	0.158333	±	0.0265399
Marvinbryantia	0.00416667	±	0.00416667	0.00416667	±	0.00416667	0.0166667	±	0.00890871	0	±	0	0.00952381	±	0.00614759	0.129167	±	0.0380254	0.0791667	±	0.0426956	0.116667	±	0.0422577	0.116667	±	0.0436436	0.0958333	±	0.022216
Desulfotomaculum	0	±	0	0.0125	±	0.0087684	0.00833333	±	0.00545545	0.00416667	±	0.00416667	0.0285714	±	0.00869401	0.0791667	±	0.0217649	0.0833333	±	0.0436436	0.0458333	±	0.0208333	0.0833333	±	0.0251976	0.216667	±	0.106904
Turicibacter	0.379167	±	0.115287	0	±	0	0	±	0	0.0375	±	0.0203516	0.0142857	±	0.0142857	0.0791667	±	0.0235176	0	±	0	0.00833333	±	0.00545545	0.00416667	±	0.00416667	0	±	0
Anaerosporobacter	0	±	0	0.0125	±	0.00609938	0.0333333	±	0.0166667	0.00416667	±	0.00416667	0.0047619	±	0.0047619	0.108333	±	0.0196699	0.0791667	±	0.0198581	0.0708333	±	0.022216	0.104167	±	0.0304969	0.0958333	±	0.0323899
Sporosarcina	0.00416667	±	0.00416667	0	±	0	0	±	0	0.454167	±	0.374957	0	±	0	0	±	0	0	±	0	0	±	0	0.00833333	±	0.00833333	0	±	0
Aerococcus	0.4	±	0.36275	0.00416667	±	0.00416667	0	±	0	0.00833333	±	0.00545545	0	±	0	0.00416667	±	0.00416667	0	±	0	0	±	0	0	±	0	0	±	0
Subdoligranulum	0.00416667	±	0.00416667	0.0208333	±	0.0107966	0.0541667	±	0.0243466	0.0125	±	0.0087684	0.0190476	±	0.0099127	0.0875	±	0.0445157	0.104167	±	0.0505672	0.0458333	±	0.0139976	0.0333333	±	0.0154303	0.025	±	0.0137292
Streptococcus	0.075	±	0.0163663	0.225	±	0.0700765	0	±	0	0	±	0	0.0047619	±	0.0047619	0.00833333	±	0.00545545	0.0291667	±	0.00983495	0	±	0	0	±	0	0	±	0
Enterorhabdus	0.05	±	0.0166667	0.0375	±	0.0146892	0.0208333	±	0.00609938	0.0333333	±	0.0125988	0.0333333	±	0.00727393	0.0333333	±	0.0109109	0.0291667	±	0.0116794	0.0125	±	0.0087684	0.0375	±	0.015983	0.0458333	±	0.0177477
Intestinimonas	0.00416667	±	0.00416667	0	±	0	0.0416667	±	0.0121988	0	±	0	0.0047619	±	0.0047619	0.0875	±	0.0377636	0.0375	±	0.0116794	0.025	±	0.00833333	0.0416667	±	0.0137292	0.0333333	±	0.0140859
Coprococcus	0	±	0	0.00833333	±	0.00833333	0.0166667	±	0.0125988	0.00416667	±	0.00416667	0.0142857	±	0.00673435	0.05	±	0.0140859	0.0375	±	0.0132699	0.0166667	±	0.00890871	0.0458333	±	0.0198581	0.0458333	±	0.0177477
Acetitomaculum	0.0208333	±	0.0125	0	±	0	0	±	0	0	±	0	0	±	0	0.1375	±	0.0493761	0.00416667	±	0.00416667	0	±	0	0.00833333	±	0.00833333	0.0125	±	0.0125
Brevibacterium	0.1375	±	0.123834	0	±	0	0	±	0	0	±	0	0	±	0	0	±	0	0	±	0	0	±	0	0	±	0	0	±	0
Mucispirillum	0	±	0	0.0125	±	0.0087684	0.05	±	0.0274585	0	±	0	0.0190476	±	0.0142857	0.025	±	0.020654	0	±	0	0	±	0	0.0166667	±	0.0109109	0.0166667	±	0.0109109
Jeotgalicoccus	0.1125	±	0.0813911	0	±	0	0	±	0	0.00416667	±	0.00416667	0	±	0	0	±	0	0	±	0	0	±	0	0	±	0	0	±	0
Faecalibacterium	0.0625	±	0.0625	0	±	0	0.00416667	±	0.00416667	0.0125	±	0.0087684	0.0142857	±	0.00673435	0	±	0	0	±	0	0	±	0	0	±	0	0	±	0
Acetivibrio	0	±	0	0	±	0	0.00416667	±	0.00416667	0	±	0	0	±	0	0.0333333	±	0.0125988	0	±	0	0.0166667	±	0.0109109	0.00833333	±	0.00545545	0.0208333	±	0.0125
Alistipes	0.075	±	0.075	0	±	0	0	±	0	0	±	0	0.0047619	±	0.0047619	0	±	0	0	±	0	0	±	0	0	±	0	0	±	0
Gemmiger	0.075	±	0.075	0.00416667	±	0.00416667	0	±	0	0	±	0	0	±	0	0	±	0	0	±	0	0	±	0	0	±	0	0	±	0
Bifidobacterium	0.0458333	±	0.0338868	0.00833333	±	0.00833333	0.00416667	±	0.00416667	0	±	0	0.0047619	±	0.0047619	0	±	0	0	±	0	0	±	0	0	±	0	0	±	0
Staphylococcus	0.00833333	±	0.00545545	0.00833333	±	0.00545545	0	±	0	0.0333333	±	0.0251976	0.0047619	±	0.0047619	0	±	0	0	±	0	0	±	0	0	±	0	0.00416667	±	0.00416667
Acetanaerobacterium	0	±	0	0	±	0	0.00833333	±	0.00833333	0	±	0	0	±	0	0.0166667	±	0.00890871	0.00416667	±	0.00416667	0.00416667	±	0.00416667	0.00833333	±	0.00545545	0.00833333	±	0.00833333
Lactonifactor	0	±	0	0	±	0	0	±	0	0	±	0	0	±	0	0.00416667	±	0.00416667	0.0125	±	0.0087684	0	±	0	0.0166667	±	0.00629941	0.00833333	±	0.00545545
Shigella	0	±	0	0	±	0	0	±	0	0.00416667	±	0.00416667	0.0380952	±	0.0380952	0	±	0	0	±	0	0	±	0	0	±	0	0	±	0
Sporobacter	0	±	0	0	±	0	0.00416667	±	0.00416667	0	±	0	0	±	0	0.00416667	±	0.00416667	0	±	0	0.0125	±	0.0087684	0	±	0	0	±	0
Collinsella	0.00416667	±	0.00416667	0	±	0	0	±	0	0.0166667	±	0.0166667	0	±	0	0	±	0	0	±	0	0	±	0	0	±	0	0	±	0
Facklamia	0.0166667	±	0.0166667	0	±	0	0	±	0	0	±	0	0	±	0	0	±	0	0	±	0	0	±	0	0	±	0	0	±	0
Stomatobaculum	0	±	0	0	±	0	0	±	0	0	±	0	0	±	0	0.00416667	±	0.00416667	0	±	0	0	±	0	0	±	0	0.0125	±	0.0125
Prevotella	0.0125	±	0.0087684	0	±	0	0	±	0	0	±	0	0	±	0	0	±	0	0	±	0	0	±	0	0.00416667	±	0.00416667	0	±	0
Phascolarctobacterium	0.00833333	±	0.00833333	0.00416667	±	0.00416667	0	±	0	0	±	0	0	±	0	0	±	0	0	±	0	0	±	0	0	±	0	0	±	0
Anaerofustis	0	±	0	0.00833333	±	0.00833333	0.00416667	±	0.00416667	0	±	0	0	±	0	0	±	0	0	±	0	0	±	0	0	±	0	0	±	0
Salinicoccus	0.0125	±	0.0125	0	±	0	0	±	0	0	±	0	0	±	0	0	±	0	0	±	0	0	±	0	0	±	0	0	±	0
Lachnospira	0.0125	±	0.0125	0	±	0	0	±	0	0	±	0	0	±	0	0	±	0	0	±	0	0	±	0	0	±	0	0	±	0
Weissella	0	±	0	0.00416667	±	0.00416667	0	±	0	0	±	0	0	±	0	0	±	0	0	±	0	0	±	0	0.00416667	±	0.00416667	0	±	0
Hydrogenoanaerobacterium	0	±	0	0	±	0	0	±	0	0	±	0	0.0047619	±	0.0047619	0.00416667	±	0.00416667	0	±	0	0	±	0	0	±	0	0	±	0
Sutterella	0.00833333	±	0.00833333	0	±	0	0	±	0	0	±	0	0	±	0	0	±	0	0	±	0	0	±	0	0	±	0	0	±	0
Flavonifractor	0.00833333	±	0.00833333	0	±	0	0	±	0	0	±	0	0	±	0	0	±	0	0	±	0	0	±	0	0	±	0	0	±	0
Rhodococcus	0	±	0	0	±	0	0	±	0	0.00416667	±	0.00416667	0	±	0	0	±	0	0	±	0	0	±	0	0	±	0	0.00416667	±	0.00416667
Megamonas	0	±	0	0	±	0	0	±	0	0.00833333	±	0.00833333	0	±	0	0	±	0	0	±	0	0	±	0	0	±	0	0	±	0
Parasporobacterium	0.00416667	±	0.00416667	0	±	0	0	±	0	0	±	0	0	±	0	0	±	0	0	±	0	0	±	0	0	±	0	0	±	0
Syntrophococcus	0	±	0	0	±	0	0	±	0	0	±	0	0	±	0	0	±	0	0.00416667	±	0.00416667	0	±	0	0	±	0	0	±	0
Actinomyces	0.00416667	±	0.00416667	0	±	0	0	±	0	0	±	0	0	±	0	0	±	0	0	±	0	0	±	0	0	±	0	0	±	0
Sporomusa	0	±	0	0	±	0	0	±	0	0.00416667	±	0.00416667	0	±	0	0	±	0	0	±	0	0	±	0	0	±	0	0	±	0
Psychrobacillus	0	±	0	0	±	0	0	±	0	0.00416667	±	0.00416667	0	±	0	0	±	0	0	±	0	0	±	0	0	±	0	0	±	0
Butyrivibrio	0	±	0	0	±	0	0	±	0	0	±	0	0	±	0	0	±	0	0	±	0	0	±	0	0	±	0	0.00416667	±	0.00416667
Oxalobacter	0.00416667	±	0.00416667	0	±	0	0	±	0	0	±	0	0	±	0	0	±	0	0	±	0	0	±	0	0	±	0	0	±	0
Catenibacterium	0	±	0	0.00416667	±	0.00416667	0	±	0	0	±	0	0	±	0	0	±	0	0	±	0	0	±	0	0	±	0	0	±	0
Hyphomicrobium	0	±	0	0	±	0	0	±	0	0	±	0	0	±	0	0	±	0	0	±	0	0	±	0	0	±	0	0.00416667	±	0.00416667
Exiguobacterium	0	±	0	0	±	0	0	±	0	0.00416667	±	0.00416667	0	±	0	0	±	0	0	±	0	0	±	0	0	±	0	0	±	0
Dialister	0.00416667	±	0.00416667	0	±	0	0	±	0	0	±	0	0	±	0	0	±	0	0	±	0	0	±	0	0	±	0	0	±	0
Craurococcus	0	±	0	0	±	0	0	±	0	0	±	0	0	±	0	0	±	0	0.00416667	±	0.00416667	0	±	0	0	±	0	0	±	0
Coprobacillus	0	±	0	0	±	0	0	±	0	0	±	0	0	±	0	0.00416667	±	0.00416667	0	±	0	0	±	0	0	±	0	0	±	0
Meiothermus	0	±	0	0	±	0	0	±	0	0	±	0	0	±	0	0	±	0	0.00416667	±	0.00416667	0	±	0	0	±	0	0	±	0
UNDEFINED	49.4833	±	7.59843	41.6083	±	6.34843	49.3708	±	1.18577	43.9583	±	9.51725	48.6714	±	6.41754	42.5333	±	4.46233	40.7042	±	3.13911	44.6292	±	2.9509	34.3375	±	1.99651	35.5625	±	1.79707
