# Supplementary material for: Gastric acid inhibitor aggravates indomethacin-induced small intestinal injury via reducing Lactobacillus johnsonii
Source: Sci Rep. 2019 Nov 25;9:17490. doi: 10.1038/s41598-019-53559-7 (PMC6877529; doi:10.1038/s41598-019-53559-7)
Supplement: Supplementary file 4 — Supplemental Table 8 [file 41598_2019_53559_MOESM4_ESM.xlsx]

## Sheet: Sheet1
Supplemental Table 8 The bacterial compostion at species level. (%)
			Small intestine															Colon
			Vehicle			rabeprazole						vonoprazan						Vehicle			rabeprazole						vonoprazan
	strain	% id				5 mg/kg			20 mg/kg			5 mg/kg			20 mg/kg						5 mg/kg			20 mg/kg			5 mg/kg			20 mg/kg
total_OTU00007	Lactobacillus johnsonii	100	18.2042	±	4.24467	12.2583	±	1.99857	8.43333	±	1.21044	12.7708	±	3.45031	10.0286	±	2.40277	3.34583	±	0.565122	7.175	±	0.917656	5.2375	±	0.67549	4.425	±	0.586987	4.53333	±	0.753405
total_OTU00029	Barnesiella intestinihominis	86.46	13.3375	±	3.09709	11.3375	±	2.07585	11.325	±	1.28928	9.625	±	2.19047	13.9048	±	1.2909	9.23333	±	1.11862	10.5167	±	0.868428	10.325	±	0.779671	7.71667	±	0.525047	8.08333	±	1.01232
total_OTU00016	Lactobacillus intestinalis	100	5.59167	±	1.0048	11.5375	±	2.31436	11.4	±	0.82197	17.6125	±	3.0117	8.11429	±	1.60381	1.25417	±	0.335643	7.5625	±	0.754548	8.37917	±	0.679984	8.22083	±	1.19725	5.91667	±	0.853889
total_OTU00013	Lactobacillus reuteri	100	8.625	±	1.28526	11.95	±	2.78919	6.975	±	0.66182	8.2625	±	1.63975	7.75238	±	1.95574	2.1375	±	0.481212	7.92917	±	1.31529	6.89167	±	0.765106	4.32917	±	0.546142	3.6875	±	0.358011
total_OTU00041	Barnesiella intestinihominis	88.6	7.6875	±	1.93949	5.9	±	0.946631	6.74583	±	0.663592	6.73333	±	1.56987	5.63333	±	0.847155	4.16667	±	0.538664	4.47917	±	0.633206	4.09167	±	0.281207	3.2625	±	0.368364	2.6	±	0.321763
total_OTU00024	Lactobacillus murinus	100	3.1125	±	1.04403	8.44167	±	1.3188	4.40833	±	0.523865	5.05833	±	1.41757	7.79524	±	2.92981	2.03333	±	0.711805	4.9375	±	0.725156	3.22917	±	0.674667	3.45417	±	0.967301	3.0625	±	0.416926
total_OTU00096	Barnesiella intestinihominis	86.94	4.05	±	0.704211	3.62917	±	0.701315	3.95833	±	0.310322	4.75417	±	0.728799	5.09048	±	0.730757	2.70833	±	0.462256	3.19167	±	0.346682	3.6375	±	0.427174	1.70833	±	0.156569	1.85	±	0.179284
total_OTU00129	Porphyromonas HF001	85.99	3.49167	±	0.681582	3.27917	±	0.607197	2.525	±	0.337871	2.67917	±	0.634177	3.48095	±	0.517874	2.74583	±	0.456041	3.57917	±	0.513853	2.525	±	0.379523	1.9	±	0.252919	2.30833	±	0.390195
total_OTU00116	Porphyromonas catoniae	88.1	2.37083	±	0.478441	1.9875	±	0.45517	3.025	±	0.290166	3.62917	±	0.90649	3.28095	±	0.604343	3.04583	±	0.403553	2.74583	±	0.409313	3.90833	±	0.458723	2.8375	±	0.196036	2.3125	±	0.302564
total_OTU00097	Porphyromonas catoniae	85.99	2.39583	±	0.461512	2.20417	±	0.374613	1.8625	±	0.171529	3.28333	±	0.819771	2.42381	±	0.56497	2.07917	±	0.295464	1.94583	±	0.317476	1.76667	±	0.285218	1.9375	±	0.224531	1.37917	±	0.202066
total_OTU00188	Barnesiella intestinihominis	87.17	1.4	±	0.341681	1.64583	±	0.293916	2.2	±	0.224139	1.675	±	0.444979	1.7381	±	0.433482	1.17917	±	0.270357	1.60833	±	0.315647	1.55833	±	0.227019	0.679167	±	0.120504	0.820833	±	0.162072
total_OTU00546	Porphyromonas catoniae	86.94	3.5375	±	0.69269	0.8625	±	0.162744	1.125	±	0.0946485	1.97917	±	0.471612	1.0381	±	0.235975	1.77917	±	0.398406	1.07917	±	0.190127	1.22083	±	0.142531	0.7875	±	0.134657	0.7125	±	0.159231
total_OTU00540	Porphyromonas catoniae ATCC 51270	85.04	1.61667	±	0.305894	1.4625	±	0.369171	1.49167	±	0.148905	1.71667	±	0.431222	1.9	±	0.501901	1.10833	±	0.272536	1.54583	±	0.236033	1.67083	±	0.217803	0.683333	±	0.0861431	0.658333	±	0.149569
total_OTU00017	Candidatus Arthromitus sp. SFB-mouse	100	2.8625	±	0.860542	0.8625	±	0.586164	0.3125	±	0.148663	2.32917	±	1.47911	0.485714	±	0.323249	0.108333	±	0.0151054	0.191667	±	0.0806103	0.0541667	±	0.0165921	0.154167	±	0.0526811	0.0666667	±	0.0281718
total_OTU00208	Akkermansia muciniphila	100	0.295833	±	0.061217	1.74167	±	0.61298	1.5625	±	0.255218	1.17917	±	0.523683	1.21429	±	0.558998	1.875	±	0.477957	3.56667	±	0.634867	3.325	±	0.418934	1.69583	±	0.461641	2.0875	±	0.436706
total_OTU00207	Bacteroides sp. Tilapia9	84.09	1.0375	±	0.201033	1.0375	±	0.298836	1.17083	±	0.13822	1.04167	±	0.253761	1.08095	±	0.26695	0.975	±	0.141807	1.09167	±	0.167705	1.29167	±	0.199876	0.779167	±	0.0768779	0.9375	±	0.184782
total_OTU00127	Clostridium disporicum	99.5	1.75	±	0.455783	0.0625	±	0.0291667	0.00833333	±	0.00545545	0.808333	±	0.271369	2.20952	±	1.12037	0.6875	±	0.193745	0.0541667	±	0.0087684	0.0166667	±	0.0125988	0.154167	±	0.085898	0.966667	±	0.312186
total_OTU00276	Eubacterium biforme DSM 3989	87.32	0.7125	±	0.188871	0.720833	±	0.155193	2.3625	±	0.263631	0.00416667	±	0.00416667	0.0666667	±	0.0205738	0.395833	±	0.209349	0.683333	±	0.191589	3.10417	±	0.420763	0.0208333	±	0.0107966	0.15	±	0.0692935
total_OTU00399	Escherichia coli	100	0.225	±	0.133445	0.0458333	±	0.0326948	0.00416667	±	0.00416667	0.9375	±	0.424612	2.49048	±	2.47382	0	±	0	0.0208333	±	0.0165921	0.00416667	±	0.00416667	0.0458333	±	0.0274133	0.0208333	±	0.0165921
total_OTU00143	[Bacillus] sp. KITNT-3	100	1.79167	±	1.19804	0.0541667	±	0.0326948	0.00416667	±	0.00416667	0.841667	±	0.483077	0.109524	±	0.0729986	0.0166667	±	0.0125988	0.0166667	±	0.0109109	0.00416667	±	0.00416667	0.2125	±	0.119346	0.0708333	±	0.0284783
total_OTU00003	Clostridium sp. MK11	97.02	0.0625	±	0.0489726	0.875	±	0.324083	0.775	±	0.192905	0.116667	±	0.0590937	0.247619	±	0.115666	2.20833	±	0.638753	2.85833	±	0.754188	1.73333	±	0.543431	2.94583	±	0.572551	1.92917	±	0.800631
total_OTU00151	Clostridium sp. K39	99.25	1.28333	±	0.689979	0.00416667	±	0.00416667	0	±	0	0.0416667	±	0.0272772	0.509524	±	0.213402	0.104167	±	0.0277728	0	±	0	0	±	0	0	±	0	0.208333	±	0.0954833
total_OTU00185	Enterococcus faecalis	99.77	0.1625	±	0.11451	0.00416667	±	0.00416667	0.00416667	±	0.00416667	1.325	±	0.9038	0.152381	±	0.0637692	0.00416667	±	0.00416667	0.00416667	±	0.00416667	0	±	0	0.05	±	0.0227128	0.0416667	±	0.0196699
total_OTU00666	Olsenella profusa	95.34	0.379167	±	0.0750496	0.3125	±	0.0570218	0.275	±	0.044432	0.108333	±	0.0402127	0.247619	±	0.0964604	0.195833	±	0.0738503	0.2	±	0.0393398	0.3	±	0.0629941	0.075	±	0.0241933	0.116667	±	0.0393398
total_OTU00186	Lactobacillus sp. KC38	98.83	0.233333	±	0.0692935	0.2125	±	0.0487696	0.366667	±	0.076116	0.233333	±	0.0663684	0.209524	±	0.0768818	0.00833333	±	0.00545545	0.05	±	0.0235702	0.0875	±	0.0403051	0.05	±	0.0178174	0.0291667	±	0.00983495
total_OTU00133	Lactobacillus intestinalis	96.96	0.191667	±	0.0522319	0.270833	±	0.0536144	0.3375	±	0.0405505	0.2625	±	0.0754451	0.17619	±	0.0704161	0.0208333	±	0.0107966	0.108333	±	0.0407031	0.0916667	±	0.0365963	0.0875	±	0.0266797	0.0458333	±	0.0198581
total_OTU00359	Barnesiella intestinihominis	85.99	0.254167	±	0.0678284	0.158333	±	0.0371345	0.366667	±	0.07533	0.191667	±	0.080856	0.195238	±	0.0490268	0.05	±	0.0227128	0.0583333	±	0.0175368	0.0583333	±	0.0175368	0.0125	±	0.0125	0.0583333	±	0.0233588
total_OTU00002	Ruminococcus lactaris ATCC 29176	96.77	0	±	0	0.0791667	±	0.0563216	0.8625	±	0.250985	0.00416667	±	0.00416667	0.147619	±	0.0986301	0.0458333	±	0.0107966	0.404167	±	0.185959	1.44583	±	0.359173	0.3875	±	0.359063	0.645833	±	0.50083
total_OTU00098	Clostridium saccharolyticum	94.78	0.0208333	±	0.0087684	0.2625	±	0.141483	0.525	±	0.152199	0.0375	±	0.0171796	0.228571	±	0.0560747	2.75833	±	0.809118	0.720833	±	0.280231	1.625	±	0.357113	2.00833	±	0.552834	1.79167	±	0.489564
total_OTU00518	Barnesiella intestinihominis	86.7	0.229167	±	0.0730399	0.225	±	0.0641643	0.25	±	0.05	0.133333	±	0.0515629	0.204762	±	0.0631738	0.0416667	±	0.0137292	0.0416667	±	0.0196699	0.0875	±	0.0295048	0.05	±	0.0178174	0.0375	±	0.0284783
total_OTU00086	Barnesiella intestinihominis	87.41	0.2375	±	0.0719451	0.191667	±	0.0544635	0.204167	±	0.0400582	0.170833	±	0.0812691	0.209524	±	0.0758425	0.0541667	±	0.0226582	0.0291667	±	0.00983495	0.0875	±	0.0259253	0.05	±	0.0166667	0.0333333	±	0.0166667
total_OTU00624	Clostridium boliviensis	95.02	0.00833333	±	0.00833333	0.2125	±	0.189081	0.658333	±	0.210701	0.00416667	±	0.00416667	0.1	±	0.0290957	1.17083	±	0.57654	0.625	±	0.507474	0.775	±	0.27049	1.04167	±	0.549811	1.4875	±	0.646355
total_OTU00064	Oscillospira guilliermondii	96.04	0.0125	±	0.00609938	0.304167	±	0.126685	0.254167	±	0.053429	0.0208333	±	0.0139976	0.371429	±	0.140564	0.441667	±	0.08791	0.420833	±	0.0715302	0.0833333	±	0.0188982	0.25	±	0.0818923	0.604167	±	0.148463
total_OTU00762	Adlercreutzia equolifaciens	100	0.2	±	0.0422577	0.375	±	0.0971315	0.129167	±	0.0481555	0.120833	±	0.0503706	0.138095	±	0.0739757	0.116667	±	0.0218218	0.354167	±	0.0651425	0.1625	±	0.0277728	0.216667	±	0.0449868	0.125	±	0.0186339
total_OTU00095	Parabacteroides goldsteinii	100	0	±	0	0.125	±	0.0551873	0.395833	±	0.0741185	0.0791667	±	0.0613788	0.342857	±	0.0711635	0.525	±	0.0796196	0.433333	±	0.102547	0.65	±	0.1	0.516667	±	0.0983999	0.504167	±	0.1068
total_OTU00732	Adlercreutzia equolifaciens	93.27	0.354167	±	0.071807	0.245833	±	0.0583971	0.108333	±	0.0349319	0.0666667	±	0.0199205	0.0904762	±	0.0446706	0.104167	±	0.0277728	0.0458333	±	0.0217649	0.0708333	±	0.0203516	0.025	±	0.00545545	0.0583333	±	0.0137292
total_OTU00030	Clostridium hathewayi	95.77	0.0208333	±	0.0087684	0.204167	±	0.091599	0.508333	±	0.172718	0.0375	±	0.0284783	0.0571429	±	0.0346672	2.89167	±	0.640429	0.9625	±	0.426291	1.07083	±	0.290691	1.69583	±	0.347522	0.2875	±	0.213339
total_OTU00310	Barnesiella intestinihominis	87.41	0.175	±	0.0606676	0.120833	±	0.0426956	0.170833	±	0.0230919	0.141667	±	0.0603396	0.133333	±	0.048795	0.0416667	±	0.0241933	0.0625	±	0.0146892	0.0416667	±	0.0121988	0.0291667	±	0.0116794	0.0375	±	0.00983495
total_OTU00060	Clostridium sp. 619	98.27	0.0125	±	0.00609938	0.15	±	0.0707107	0.3375	±	0.0911648	0.0208333	±	0.0139976	0.190476	±	0.0464133	0.925	±	0.19918	0.4875	±	0.113028	0.304167	±	0.0824808	0.65	±	0.127086	0.745833	±	0.166302
total_OTU00107	Bacteroides caccae	99.53	0	±	0	0.191667	±	0.0653896	0.208333	±	0.0478714	0.0708333	±	0.0329968	0.228571	±	0.0676235	0.4625	±	0.104167	0.3	±	0.103892	0.404167	±	0.0702709	0.325	±	0.0603396	0.208333	±	0.031966
total_OTU00569	Tannerella oral taxon 808	86.22	0.141667	±	0.0590097	0.0875	±	0.0217649	0.1375	±	0.0329968	0.179167	±	0.0729039	0.133333	±	0.0411476	0.0541667	±	0.0188325	0.0541667	±	0.0153498	0.0458333	±	0.0208333	0.025	±	0.0137292	0.0291667	±	0.0116794
total_OTU00038	Eubacterium xylanophilum	97.98	0.320833	±	0.228343	0.1875	±	0.0681203	0.00833333	±	0.00833333	0.0125	±	0.0125	0.0952381	±	0.0387835	0.3625	±	0.315627	0.954167	±	0.252915	0.0375	±	0.0284783	0.391667	±	0.316588	1.09167	±	0.456772
total_OTU00177	Lactobacillus pontis	95.55	0.075	±	0.020654	0.1375	±	0.034754	0.170833	±	0.0213042	0.1125	±	0.0388002	0.109524	±	0.0458398	0	±	0	0.0333333	±	0.0109109	0.0583333	±	0.0186339	0.0291667	±	0.00983495	0.0208333	±	0.0125
total_OTU00026	Clostridium sp. cTPY-12	98.25	0.141667	±	0.0798684	0.0208333	±	0.0107966	0.0291667	±	0.0171796	0.025	±	0.0104464	0.366667	±	0.16619	0.258333	±	0.0938062	0.141667	±	0.0448764	0.0708333	±	0.0230919	0.216667	±	0.0308607	0.554167	±	0.132428
total_OTU00075	Lactobacillus secaliphilus	96.25	0.1875	±	0.0436152	0.1125	±	0.0281278	0.116667	±	0.0467177	0.0625	±	0.0182981	0.0809524	±	0.030738	0.00833333	±	0.00545545	0.0375	±	0.0171796	0.0541667	±	0.0198581	0.0125	±	0.00609938	0.0125	±	0.0125
total_OTU00313	[Ruminococcus] gnavus	96.77	0.075	±	0.0306995	0.145833	±	0.0332961	0.220833	±	0.0475334	0.0458333	±	0.0251484	0.0666667	±	0.03253	0.7	±	0.210347	0.35	±	0.0607493	0.3125	±	0.0689886	0.4625	±	0.0869313	0.175	±	0.0453163
total_OTU00094	Clostridium sp. Clone-7	95.77	0.00416667	±	0.00416667	0.0708333	±	0.0284783	0.279167	±	0.0436152	0.0208333	±	0.0125	0.166667	±	0.03849	0.216667	±	0.0597614	0.133333	±	0.0345033	0.445833	±	0.115974	0.316667	±	0.0617213	0.716667	±	0.252684
total_OTU00044	Clostridium sp. 619	92.82	0	±	0	0.166667	±	0.0861431	0.304167	±	0.0815129	0.00833333	±	0.00545545	0.0619048	±	0.0312259	0.2	±	0.0709907	0.1375	±	0.0385437	0.0708333	±	0.0304969	0.208333	±	0.0548266	0.1875	±	0.0789156
total_OTU00054	Clostridium asparagiforme DSM 15981	97.01	0.00416667	±	0.00416667	0.0791667	±	0.0436152	0.445833	±	0.343415	0	±	0	0.0047619	±	0.0047619	0.570833	±	0.270613	1.03333	±	0.481482	0.9625	±	0.621584	0.15	±	0.063932	0.308333	±	0.247187
total_OTU00057	Clostridium sp. ASF502	98	0.0875	±	0.0519224	0.05	±	0.0154303	0.275	±	0.0757895	0.0333333	±	0.0140859	0.0857143	±	0.030738	0.666667	±	0.241194	0.225	±	0.0656923	0.8875	±	0.20968	0.75	±	0.102547	0.6	±	0.136568
total_OTU00215	Lactobacillus hamsteri	95.08	0.0833333	±	0.0356348	0.125	±	0.031966	0.0958333	±	0.0255398	0.075	±	0.0265399	0.128571	±	0.0560747	0.00416667	±	0.00416667	0.0291667	±	0.0116794	0.0375	±	0.0203516	0.0625	±	0.0213042	0.00833333	±	0.00545545
total_OTU00423	Lactobacillus johnsonii	96.02	0.129167	±	0.0400582	0.1125	±	0.0338868	0.1125	±	0.0259253	0.0583333	±	0.0272772	0.0714286	±	0.0394597	0.00833333	±	0.00833333	0.0125	±	0.00609938	0.0375	±	0.0193521	0.00833333	±	0.00545545	0.0166667	±	0.00890871
total_OTU00065	Peptococcus BU014	88.83	0.0333333	±	0.0243975	0.125	±	0.0529862	0.0833333	±	0.0383178	0.0416667	±	0.0224934	0.180952	±	0.104364	1.57917	±	0.531318	0.3375	±	0.135611	0.258333	±	0.0506897	0.383333	±	0.07533	0.325	±	0.130893
total_OTU00101	Oscillibacter sp. G2	93.32	0	±	0	0.1625	±	0.0702709	0.220833	±	0.100778	0.025	±	0.0163663	0.0380952	±	0.0184428	0.220833	±	0.0706931	0.05	±	0.0218218	0.0583333	±	0.031966	0.0625	±	0.0311407	0.208333	±	0.119315
total_OTU00389	Sporosarcina pasteurii	96.49	0	±	0	0	±	0	0	±	0	0.445833	±	0.366771	0	±	0	0	±	0	0	±	0	0	±	0	0.00833333	±	0.00833333	0	±	0
total_OTU00514	Barnesiella intestinihominis	86.7	0.075	±	0.025	0.0916667	±	0.0381881	0.0666667	±	0.0243975	0.0916667	±	0.0325808	0.104762	±	0.0223353	0.0541667	±	0.0153498	0.0333333	±	0.00890871	0.0583333	±	0.0175368	0.0166667	±	0.00890871	0.025	±	0.0137292
total_OTU00396	Barnesiella intestinihominis	87.17	0.0708333	±	0.027049	0.0666667	±	0.0251976	0.0625	±	0.0213042	0.145833	±	0.0626585	0.0809524	±	0.0280373	0.0333333	±	0.0178174	0.00833333	±	0.00545545	0.0416667	±	0.0137292	0.0208333	±	0.0107966	0.00416667	±	0.00416667
total_OTU00032	Roseburia faecis M72/1	97.77	0	±	0	0.0958333	±	0.044738	0.141667	±	0.0502967	0.133333	±	0.099403	0.047619	±	0.0315869	0.329167	±	0.0871592	0.504167	±	0.185746	0.345833	±	0.175926	1.2625	±	0.220068	0.483333	±	0.193033
total_OTU00144	Turicibacter sp. LA62	100	0.366667	±	0.114781	0	±	0	0	±	0	0.0375	±	0.0203516	0.0142857	±	0.0142857	0.0791667	±	0.0235176	0	±	0	0.00833333	±	0.00545545	0.00416667	±	0.00416667	0	±	0
total_OTU00422	Aerococcus viridans	100	0.4	±	0.36275	0.00416667	±	0.00416667	0	±	0	0.00833333	±	0.00545545	0	±	0	0.00416667	±	0.00416667	0	±	0	0	±	0	0	±	0	0	±	0
total_OTU00004	Clostridium sp. M62/1	96.77	0.00833333	±	0.00545545	0.0541667	±	0.0288245	0.275	±	0.0544635	0.0333333	±	0.0227128	0.0380952	±	0.0134687	0.3625	±	0.15892	0.075	±	0.0257814	0.470833	±	0.104926	0.366667	±	0.0981981	0.3875	±	0.123433
total_OTU00111	Clostridium sp. Culture-41	98.76	0	±	0	0.295833	±	0.146985	0.0375	±	0.0146892	0.00833333	±	0.00545545	0.0666667	±	0.0299912	0.0916667	±	0.0224934	0.220833	±	0.0607289	0.0958333	±	0.0230919	0.229167	±	0.044738	0.175	±	0.0653896
total_OTU00742	Adlercreutzia equolifaciens	97.01	0.1625	±	0.0415176	0.133333	±	0.0479749	0.0333333	±	0.0166667	0.0458333	±	0.0235176	0.0190476	±	0.0099127	0.0583333	±	0.0196699	0.0791667	±	0.0188325	0.0458333	±	0.0107966	0.0458333	±	0.0198581	0.0416667	±	0.0151054
total_OTU00027	Clostridium sp. M62/1	96.27	0.00833333	±	0.00833333	0.1	±	0.0566947	0.141667	±	0.0241933	0.0333333	±	0.0208928	0.109524	±	0.0624518	0.3	±	0.243975	0.141667	±	0.0533594	0.4125	±	0.0890732	0.229167	±	0.069988	0.1375	±	0.053243
total_OTU00082	Ruminococcus sp. MLG080-3	95.02	0.00833333	±	0.00833333	0.0666667	±	0.0345033	0.158333	±	0.0407031	0.0583333	±	0.0313392	0.1	±	0.0370899	0.1125	±	0.0217649	0.1125	±	0.0344673	0.166667	±	0.0503953	0.258333	±	0.049099	0.245833	±	0.0833185
total_OTU00571	Lactobacillus sp. 71	96.72	0.0458333	±	0.0235176	0.1125	±	0.0344673	0.0625	±	0.0193521	0.0875	±	0.0577135	0.0809524	±	0.0239677	0	±	0	0.0166667	±	0.00890871	0.0166667	±	0.00629941	0.0166667	±	0.00629941	0.00416667	±	0.00416667
total_OTU00077	Barnesiella intestinihominis	86.46	0.0791667	±	0.0251484	0.0625	±	0.0193521	0.075	±	0.025	0.1375	±	0.0543495	0.0333333	±	0.0145479	0.0458333	±	0.0208333	0.00833333	±	0.00833333	0.0333333	±	0.0109109	0.0166667	±	0.00890871	0.00833333	±	0.00545545
total_OTU00067	Eubacterium contortum	97.51	0.075	±	0.0411877	0.1125	±	0.0377636	0.0666667	±	0.0235702	0.0708333	±	0.0341783	0.0619048	±	0.0184428	0.470833	±	0.0896283	0.625	±	0.0946485	0.358333	±	0.0392135	0.295833	±	0.0539832	0.204167	±	0.0805333
total_OTU00251	Lactobacillus murinus	96.49	0.0666667	±	0.0218218	0.0875	±	0.0301698	0.1	±	0.0321208	0.0625	±	0.0247507	0.0619048	±	0.0336718	0.00833333	±	0.00545545	0.00416667	±	0.00416667	0.0125	±	0.00609938	0.0125	±	0.0087684	0.00416667	±	0.00416667
total_OTU00222	Barnesiella intestinihominis	86.22	0.0541667	±	0.0208333	0.0666667	±	0.0218218	0.0333333	±	0.0125988	0.075	±	0.025	0.142857	±	0.0331058	0.0375	±	0.00983495	0.0291667	±	0.0116794	0.0458333	±	0.0153498	0.0541667	±	0.0165921	0.0666667	±	0.0178174
total_OTU00059	Anaerotruncus colihominis	95.01	0.00833333	±	0.00545545	0.1125	±	0.0388002	0.191667	±	0.0526104	0	±	0	0.0571429	±	0.0269374	0.3	±	0.0927961	0.179167	±	0.0407944	0.229167	±	0.0873865	0.525	±	0.0731247	0.4	±	0.108927
total_OTU00242	Barnesiella intestinihominis	85.75	0.120833	±	0.0338868	0.05	±	0.0178174	0.0416667	±	0.0163663	0.0458333	±	0.0208333	0.104762	±	0.02763	0.0208333	±	0.0087684	0.0208333	±	0.0087684	0.0291667	±	0.015983	0.0208333	±	0.0087684	0.0125	±	0.00609938
total_OTU00370	Barnesiella intestinihominis	86.94	0.125	±	0.0548266	0.05	±	0.0140859	0.0458333	±	0.0153498	0.075	±	0.031966	0.0571429	±	0.0140187	0.0166667	±	0.0109109	0.0291667	±	0.00983495	0.025	±	0.00833333	0.0333333	±	0.0125988	0.0166667	±	0.00629941
total_OTU00155	Clostridium sp. ASF356	98.52	0.00416667	±	0.00416667	0.0583333	±	0.025	0.154167	±	0.0308205	0.00833333	±	0.00545545	0.12381	±	0.0338955	0.0875	±	0.0393083	0.129167	±	0.0477417	0.195833	±	0.0442923	0.075	±	0.020654	0.175	±	0.0331842
total_OTU00224	Clostridium sp. Culture-1	99.26	0.00833333	±	0.00833333	0.1375	±	0.0493761	0.1	±	0.0281718	0.0166667	±	0.0109109	0.0857143	±	0.030738	0.191667	±	0.0548266	0.183333	±	0.0454257	0.0791667	±	0.0107966	0.145833	±	0.0382854	0.295833	±	0.0954184
total_OTU00138	Lactobacillus murinus	94.61	0.025	±	0.0163663	0.1	±	0.0449868	0.104167	±	0.0247507	0.0583333	±	0.0279952	0.0571429	±	0.0188482	0	±	0	0.00416667	±	0.00416667	0.0208333	±	0.0087684	0.025	±	0.00833333	0.0166667	±	0.00629941
total_OTU00025	Anaerostipes sp. 3_2_56FAA	97.76	0.0416667	±	0.0286952	0.075	±	0.0402127	0.0666667	±	0.0288675	0.0416667	±	0.0257814	0.114286	±	0.052381	0.316667	±	0.0763763	0.229167	±	0.0909468	0.1375	±	0.0323899	0.1625	±	0.0329968	0.3375	±	0.17451
total_OTU00286	Barnesiella intestinihominis	85.99	0.0625	±	0.0213042	0.05	±	0.0199205	0.0583333	±	0.0121988	0.0666667	±	0.0274585	0.1	±	0.0333333	0.00833333	±	0.00545545	0.0166667	±	0.0125988	0.0291667	±	0.00983495	0.0166667	±	0.0166667	0.025	±	0.0137292
total_OTU00608	Peptococcus niger	90.82	0	±	0	0.0708333	±	0.022216	0.0708333	±	0.0213042	0.0166667	±	0.0125988	0.17619	±	0.0464133	0.141667	±	0.0392135	0.5	±	0.115298	0.258333	±	0.059345	0.525	±	0.0950668	0.608333	±	0.118481
total_OTU00317	Lactobacillus murinus	94.61	0.00416667	±	0.00416667	0.0916667	±	0.0265399	0.104167	±	0.0358776	0.0583333	±	0.0325808	0.0714286	±	0.0211177	0	±	0	0.0166667	±	0.00629941	0.0166667	±	0.00629941	0.0291667	±	0.015983	0.0166667	±	0.0109109
total_OTU01002	Clostridium sp.	96.01	0.00416667	±	0.00416667	0.025	±	0.0137292	0.0375	±	0.0132699	0.0125	±	0.0125	0.247619	±	0.0980922	0.220833	±	0.079915	0.0791667	±	0.0226582	0.1	±	0.0545545	0.670833	±	0.0797908	0.55	±	0.168678
total_OTU00046	Clostridium sp. Clone-7	96.27	0.00416667	±	0.00416667	0.104167	±	0.053243	0.0625	±	0.0203516	0.025	±	0.020654	0.128571	±	0.0426804	0.675	±	0.204682	0.225	±	0.0402127	0.166667	±	0.0427247	0.2875	±	0.120504	0.35	±	0.130018
total_OTU00110	Oscillibacter sp. G2	95.3	0	±	0	0.0458333	±	0.0153498	0.2	±	0.0445435	0.00833333	±	0.00833333	0.0619048	±	0.0285714	0.208333	±	0.0495015	0.0625	±	0.0323899	0.1125	±	0.0487696	0.0875	±	0.0403051	0.0875	±	0.0398098
total_OTU00093	Clostridium sp. Culture-41	95.77	0	±	0	0.0541667	±	0.0235176	0.1625	±	0.0329968	0.0166667	±	0.0125988	0.0714286	±	0.0373943	0.204167	±	0.0509581	0.133333	±	0.0274585	0.15	±	0.0527046	0.191667	±	0.0435298	0.283333	±	0.0467177
total_OTU00196	Barnesiella intestinihominis	87.41	0.0333333	±	0.0154303	0.0625	±	0.0213042	0.0708333	±	0.0171796	0.0375	±	0.0146892	0.0952381	±	0.0328767	0.00833333	±	0.00545545	0.0125	±	0.00609938	0.025	±	0.00833333	0.00416667	±	0.00416667	0.0208333	±	0.0107966
total_OTU00159	Clostridium asparagiforme DSM 15981	96.52	0	±	0	0.0833333	±	0.0383178	0.1625	±	0.0501733	0.0125	±	0.0087684	0.0380952	±	0.0153074	0.170833	±	0.0424626	0.208333	±	0.0700765	0.166667	±	0.0830949	0.15	±	0.0288675	0.1375	±	0.0323899
total_OTU00386	Oscillospira guilliermondii	94.31	0	±	0	0.0375	±	0.0247507	0.1625	±	0.0375	0.00833333	±	0.00833333	0.0809524	±	0.0390747	0.141667	±	0.0392135	0.0791667	±	0.0332961	0.0916667	±	0.0272772	0.175	±	0.0632299	0.2125	±	0.0912735
total_OTU00113	Clostridium sp. Culture Jar-8	99.5	0.00416667	±	0.00416667	0.0875	±	0.0526811	0.0708333	±	0.0247507	0.0125	±	0.0087684	0.114286	±	0.0641828	0.158333	±	0.0474551	0.108333	±	0.0196699	0.075	±	0.025	0.241667	±	0.061962	0.320833	±	0.121977
total_OTU00365	Clostridium sp. ID4	100	0	±	0	0	±	0	0.2875	±	0.0645305	0	±	0	0	±	0	0	±	0	0	±	0	0.458333	±	0.0806103	0	±	0	0	±	0
total_OTU00366	Bacteroidales nbw731d05c1	85.99	0.116667	±	0.0345033	0.0208333	±	0.0107966	0.0333333	±	0.00890871	0.0875	±	0.0350382	0.0285714	±	0.00869401	0.0291667	±	0.0132699	0.00833333	±	0.00545545	0.0291667	±	0.0116794	0.025	±	0.0137292	0.00833333	±	0.00545545
total_OTU00018	Clostridium sp. Clone-40	98.01	0.0166667	±	0.0125988	0.0166667	±	0.00890871	0.0791667	±	0.0475334	0.0625	±	0.0536144	0.109524	±	0.0744341	2.35417	±	0.998907	0.1875	±	0.0993905	0.241667	±	0.171565	1.37083	±	0.33585	1.5625	±	0.787009
total_OTU00509	Streptococcus danieliae	99.77	0.0625	±	0.00983495	0.216667	±	0.0681385	0	±	0	0	±	0	0.0047619	±	0.0047619	0.00833333	±	0.00545545	0.0291667	±	0.00983495	0	±	0	0	±	0	0	±	0
total_OTU00187	Lactobacillus johnsonii	95.08	0.0541667	±	0.0198581	0.0916667	±	0.0279952	0.0458333	±	0.0139976	0.025	±	0.0163663	0.0666667	±	0.0333333	0.025	±	0.020654	0.0208333	±	0.0087684	0.0208333	±	0.0087684	0.0208333	±	0.0087684	0.00833333	±	0.00833333
total_OTU00405	Lactobacillus reuteri	96.48	0.0208333	±	0.0125	0.1125	±	0.0314576	0.0333333	±	0.00629941	0.0416667	±	0.0163663	0.0714286	±	0.0387835	0.00833333	±	0.00545545	0.0333333	±	0.0125988	0.0166667	±	0.00890871	0.0166667	±	0.00890871	0.0125	±	0.0087684
total_OTU00889	Clostridium sp. A9	99	0.141667	±	0.0760508	0.0583333	±	0.0272772	0.0333333	±	0.0208928	0.0208333	±	0.0087684	0.0238095	±	0.00952381	0.304167	±	0.144123	0.0708333	±	0.0182981	0.0375	±	0.0132699	0.1625	±	0.0578852	0.0375	±	0.0132699
total_OTU00430	Barnesiella intestinihominis	86.22	0.0541667	±	0.0177477	0.0416667	±	0.025	0.0416667	±	0.0137292	0.104167	±	0.0429274	0.0333333	±	0.0125988	0.0208333	±	0.0087684	0.00833333	±	0.00545545	0.0333333	±	0.00890871	0.0208333	±	0.0087684	0.0208333	±	0.0107966
total_OTU00056	Clostridium saccharolyticum	96.52	0	±	0	0.0333333	±	0.0251976	0.0958333	±	0.0682658	0.00416667	±	0.00416667	0.138095	±	0.0814643	1.2625	±	0.362992	0.5375	±	0.367177	0.158333	±	0.0997517	0.841667	±	0.721076	1.17083	±	0.860058
total_OTU00104	Clostridium sp. Culture-41	96.77	0.00416667	±	0.00416667	0.0875	±	0.0301698	0.125	±	0.0416667	0	±	0	0.052381	±	0.0270773	0.283333	±	0.0552771	0.158333	±	0.0313392	0.254167	±	0.0771356	0.229167	±	0.0978818	0.220833	±	0.0739845
total_OTU00506	Barnesiella intestinihominis	87.17	0.05	±	0.0199205	0.0416667	±	0.0196699	0.0916667	±	0.0215933	0.0333333	±	0.0243975	0.052381	±	0.0190476	0.0333333	±	0.0125988	0.0125	±	0.00609938	0	±	0	0.00833333	±	0.00545545	0	±	0
total_OTU00069	Barnesiella intestinihominis	86.46	0.0708333	±	0.0323899	0.0375	±	0.0116794	0.0333333	±	0.0154303	0.0541667	±	0.0208333	0.0619048	±	0.0198254	0.0125	±	0.0087684	0.00833333	±	0.00833333	0.00833333	±	0.00545545	0.025	±	0.0121988	0.00416667	±	0.00416667
total_OTU01365	Porphyromonas catoniae	87.14	0.0833333	±	0.0288675	0.0208333	±	0.0107966	0.0625	±	0.0247507	0.0583333	±	0.025	0.0285714	±	0.0184428	0.0208333	±	0.0087684	0.00416667	±	0.00416667	0.00416667	±	0.00416667	0.00416667	±	0.00416667	0.00416667	±	0.00416667
total_OTU00091	Peptococcus BU014	92.8	0.1	±	0.0530798	0.0375	±	0.015983	0.0375	±	0.00755272	0.0166667	±	0.0125988	0.0571429	±	0.0226712	0.266667	±	0.0912871	0.125	±	0.0392135	0.1125	±	0.0251484	0.0916667	±	0.0286952	0.05	±	0.0188982
total_OTU00184	Clostridium boliviensis	93.03	0.00833333	±	0.00833333	0.00416667	±	0.00416667	0.1625	±	0.0655978	0.0208333	±	0.0208333	0.052381	±	0.0332198	0.958333	±	0.347996	0.154167	±	0.0755765	0.183333	±	0.0709907	0.470833	±	0.188923	0.470833	±	0.196743
total_OTU00936	Barnesiella intestinihominis	86.9	0.0416667	±	0.0151054	0.0375	±	0.0171796	0.0583333	±	0.0241933	0.0583333	±	0.0257814	0.052381	±	0.0190476	0.0125	±	0.00609938	0.0208333	±	0.0087684	0.0416667	±	0.0196699	0.0208333	±	0.0087684	0.00833333	±	0.00545545
total_OTU00367	Clostridium sp. TG60-81	90.3	0.0166667	±	0.00890871	0.0541667	±	0.0235176	0.0291667	±	0.00983495	0.0291667	±	0.00983495	0.119048	±	0.0562765	0.05	±	0.0267261	0.1125	±	0.0377636	0.05	±	0.0140859	0.025	±	0.00833333	0.0333333	±	0.0188982
total_OTU00721	Barnesiella intestinihominis	87.62	0.0416667	±	0.0186339	0.0541667	±	0.0274133	0.0291667	±	0.00755272	0.0791667	±	0.0308205	0.0428571	±	0.0119839	0.0125	±	0.0087684	0.0166667	±	0.00629941	0.0208333	±	0.0125	0.0125	±	0.00609938	0.0125	±	0.00609938
total_OTU00625	Paraeggerthella hongkongensis	93.02	0.0416667	±	0.0163663	0.0875	±	0.0332961	0.0333333	±	0.0140859	0.025	±	0.020654	0.052381	±	0.030738	0.0333333	±	0.0109109	0.0208333	±	0.00609938	0.0166667	±	0.00629941	0.0666667	±	0.0166667	0.0291667	±	0.015983
total_OTU00297	Pseudoflavonifractor capillosus	97.04	0.00833333	±	0.00545545	0.0708333	±	0.0364264	0.125	±	0.0331842	0.0125	±	0.0087684	0.0190476	±	0.0099127	0.375	±	0.0912327	0.141667	±	0.0540979	0.141667	±	0.0349319	0.241667	±	0.104226	0.233333	±	0.0758549
total_OTU00090	Clostridium sp. M62/1	96.02	0.00416667	±	0.00416667	0.0416667	±	0.0175368	0.0583333	±	0.0233588	0.00416667	±	0.00416667	0.12381	±	0.0469798	0.0666667	±	0.0235702	0.0708333	±	0.0239357	0.0583333	±	0.0151054	0.1375	±	0.0263052	0.133333	±	0.0333333
total_OTU00010	Clostridium saccharolyticum	95.52	0	±	0	0.0666667	±	0.0417855	0.15	±	0.0541896	0.00416667	±	0.00416667	0.00952381	±	0.00614759	0.454167	±	0.156593	0.325	±	0.141807	0.2375	±	0.0658996	0.391667	±	0.175679	0.283333	±	0.147061
total_OTU00240	Barnesiella intestinihominis	86.46	0.0666667	±	0.0251976	0.0166667	±	0.00890871	0.0583333	±	0.0104464	0.0541667	±	0.0281278	0.0333333	±	0.016265	0.0125	±	0.0087684	0.00416667	±	0.00416667	0.0208333	±	0.00609938	0.00833333	±	0.00833333	0	±	0
total_OTU00401	Barnesiella intestinihominis	87.62	0.0333333	±	0.0154303	0.0125	±	0.0087684	0.0791667	±	0.0153498	0.0583333	±	0.0241933	0.0380952	±	0.0211177	0.0208333	±	0.0125	0.0291667	±	0.015983	0.0125	±	0.00609938	0.0208333	±	0.0125	0.0125	±	0.0087684
total_OTU00009	Clostridium xylanolyticum	94.03	0.0208333	±	0.0139976	0.0791667	±	0.0393083	0.0791667	±	0.0398098	0.00416667	±	0.00416667	0.0285714	±	0.0234899	0.9625	±	0.471633	0.370833	±	0.266401	0.279167	±	0.232391	1.01667	±	0.364931	0.270833	±	0.215513
total_OTU01854	Barnesiella intestinihominis	87.17	0.05	±	0.0218218	0.0375	±	0.0171796	0.0416667	±	0.0163663	0.0541667	±	0.0243466	0.0285714	±	0.00869401	0.025	±	0.0104464	0.0125	±	0.00609938	0.0291667	±	0.00983495	0.0166667	±	0.00890871	0.00416667	±	0.00416667
total_OTU00061	Clostridium sp. Culture-41	96.01	0.00833333	±	0.00833333	0.0333333	±	0.0125988	0.0416667	±	0.0137292	0.0125	±	0.0087684	0.114286	±	0.0543636	0.133333	±	0.0556349	0.129167	±	0.0442923	0.108333	±	0.0300463	0.204167	±	0.0335927	0.441667	±	0.199279
total_OTU00206	Dehalobacterium formicoaceticum	89.86	0	±	0	0.0541667	±	0.0235176	0.141667	±	0.031966	0.00416667	±	0.00416667	0.00952381	±	0.00614759	0.225	±	0.048284	0.0666667	±	0.0140859	0.0833333	±	0.0178174	0.0791667	±	0.0177477	0.0791667	±	0.0208333
total_OTU00066	Ruminococcus sp. NML 00-0124	93.53	0	±	0	0.00833333	±	0.00833333	0.0791667	±	0.0301698	0.0125	±	0.0125	0.109524	±	0.0598562	0.108333	±	0.0407031	0.05	±	0.0166667	0.191667	±	0.0537299	0.154167	±	0.0942678	0.958333	±	0.465208
total_OTU00045	Clostridium sp. Culture Jar-8	96.51	0.0291667	±	0.0203516	0.0416667	±	0.0121988	0.0833333	±	0.0227128	0.0166667	±	0.00890871	0.0380952	±	0.0184428	0.1375	±	0.0364264	0.129167	±	0.022216	0.1125	±	0.0217649	0.1625	±	0.0369671	0.15	±	0.0227128
total_OTU01516	Barnesiella intestinihominis	86.22	0.0583333	±	0.0175368	0.0291667	±	0.0146892	0.0458333	±	0.0125	0.0333333	±	0.0166667	0.0380952	±	0.0113356	0.0166667	±	0.00890871	0.00416667	±	0.00416667	0.0125	±	0.00609938	0.0125	±	0.0087684	0	±	0
total_OTU00241	Barnesiella intestinihominis	84.32	0.0541667	±	0.0208333	0.025	±	0.0163663	0.0583333	±	0.0151054	0.0375	±	0.0284783	0.0285714	±	0.0153074	0.0333333	±	0.0109109	0.00416667	±	0.00416667	0.00833333	±	0.00545545	0	±	0	0.00833333	±	0.00545545
total_OTU00001	Clostridium sp. Clone-7	98.01	0.00833333	±	0.00833333	0.0416667	±	0.0151054	0.05	±	0.0208928	0.025	±	0.020654	0.0761905	±	0.0226712	0.325	±	0.0555456	0.229167	±	0.0524924	0.175	±	0.0175368	0.320833	±	0.0600719	0.316667	±	0.0436436
total_OTU01094	Barnesiella intestinihominis	85.27	0.05	±	0.0166667	0.00416667	±	0.00416667	0.0625	±	0.015983	0.0416667	±	0.0186339	0.0428571	±	0.0140187	0.00833333	±	0.00545545	0	±	0	0.0125	±	0.0087684	0.00416667	±	0.00416667	0.00833333	±	0.00545545
total_OTU02138	Barnesiella intestinihominis	87.89	0.0583333	±	0.0151054	0.0125	±	0.00609938	0.0291667	±	0.00983495	0.0583333	±	0.0257814	0.0428571	±	0.0202031	0.0125	±	0.00609938	0.0125	±	0.0087684	0.0208333	±	0.0087684	0.0125	±	0.0087684	0.00416667	±	0.00416667
total_OTU00072	Clostridium xylanolyticum	97.51	0.00416667	±	0.00416667	0.0833333	±	0.0267261	0.0541667	±	0.0139976	0.0208333	±	0.0208333	0.0380952	±	0.0184428	0.141667	±	0.025	0.1625	±	0.0380254	0.175	±	0.0387042	0.1625	±	0.0323899	0.1125	±	0.0177477
total_OTU00040	Acetivibrio ethanolgignens	92.54	0.00416667	±	0.00416667	0.0583333	±	0.0371345	0.0458333	±	0.0198581	0.0333333	±	0.0333333	0.0571429	±	0.0346672	0.4	±	0.202759	0.0541667	±	0.0125	0.116667	±	0.0408248	0.620833	±	0.164743	0.820833	±	0.250787
total_OTU00432	Barnesiella intestinihominis	88.6	0.0333333	±	0.0166667	0.025	±	0.0104464	0.0458333	±	0.0177477	0.0333333	±	0.0125988	0.0571429	±	0.0202031	0.0125	±	0.00609938	0.0125	±	0.00609938	0.0125	±	0.0087684	0.00416667	±	0.00416667	0.00416667	±	0.00416667
total_OTU02382	Lactobacillus reuteri	96.95	0.0625	±	0.015983	0.05	±	0.0208928	0.0208333	±	0.00609938	0.025	±	0.0121988	0.0333333	±	0.0145479	0.00416667	±	0.00416667	0.0166667	±	0.0125988	0.0125	±	0.00609938	0.0125	±	0.00609938	0.00416667	±	0.00416667
total_OTU00071	Oscillibacter ruminantium GH1	93.56	0	±	0	0.0375	±	0.015983	0.1	±	0.0483867	0	±	0	0.052381	±	0.0190476	0.0916667	±	0.0439832	0.116667	±	0.0417855	0.0458333	±	0.0198581	0.104167	±	0.0335927	0.179167	±	0.0607289
total_OTU00141	Peptococcus BU014	91.32	0.00416667	±	0.00416667	0.0375	±	0.0132699	0.0791667	±	0.0165921	0.0166667	±	0.0125988	0.052381	±	0.0239677	0.116667	±	0.0302109	0.0958333	±	0.0255398	0.145833	±	0.0274133	0.0708333	±	0.0239357	0.0791667	±	0.0188325
total_OTU00631	Barnesiella intestinihominis YIT 11860	86.7	0.0875	±	0.0198581	0.0166667	±	0.00890871	0.0291667	±	0.0116794	0.0375	±	0.0203516	0.0190476	±	0.0099127	0	±	0	0	±	0	0.0208333	±	0.00609938	0.0166667	±	0.00629941	0	±	0
total_OTU00109	Clostridium saccharolyticum	97.76	0.00416667	±	0.00416667	0.0375	±	0.022216	0.125	±	0.0478714	0.00833333	±	0.00545545	0.0142857	±	0.00673435	0.608333	±	0.170405	0.279167	±	0.0629744	0.479167	±	0.114076	1.32917	±	0.34775	1.29167	±	0.283596
total_OTU01255	Porphyromonas catoniae	85.51	0.0541667	±	0.0188325	0.0166667	±	0.00629941	0.0416667	±	0.0104464	0.0458333	±	0.0235176	0.0285714	±	0.0113356	0.00416667	±	0.00416667	0.0125	±	0.00609938	0.0125	±	0.0087684	0.00833333	±	0.00545545	0.00416667	±	0.00416667
total_OTU00037	Clostridium asparagiforme DSM 15981	96.02	0.0166667	±	0.0125988	0.0791667	±	0.0436152	0.0708333	±	0.0263052	0.0125	±	0.0087684	0.0047619	±	0.0047619	0.875	±	0.177923	0.370833	±	0.0850857	0.454167	±	0.0975773	0.345833	±	0.0449592	0.0958333	±	0.0451793
total_OTU01572	Porphyromonas catoniae	86.46	0.0333333	±	0.0125988	0.0125	±	0.00609938	0.0458333	±	0.0107966	0.0541667	±	0.0449592	0.0380952	±	0.0198254	0.00416667	±	0.00416667	0.00416667	±	0.00416667	0.00416667	±	0.00416667	0	±	0	0	±	0
total_OTU00311	Eubacterium plexicaudatum	94.28	0.00416667	±	0.00416667	0	±	0	0.0333333	±	0.0109109	0.0208333	±	0.0208333	0.12381	±	0.0729986	0.0666667	±	0.0243975	0.00416667	±	0.00416667	0.0833333	±	0.0377964	0.25	±	0.142539	0.15	±	0.0823754
total_OTU01468	Porphyromonas catoniae	86.94	0.0791667	±	0.0251484	0.00833333	±	0.00545545	0.0208333	±	0.0087684	0.05	±	0.0166667	0.0238095	±	0.00952381	0.0166667	±	0.00890871	0	±	0	0	±	0	0.00416667	±	0.00416667	0.00416667	±	0.00416667
total_OTU00049	Clostridium saccharolyticum	96.77	0.0291667	±	0.0171796	0.0125	±	0.0087684	0.0583333	±	0.0272772	0.00416667	±	0.00416667	0.0761905	±	0.0653498	0.591667	±	0.507044	0.170833	±	0.120915	0.0875	±	0.0350382	0.4125	±	0.102535	0.591667	±	0.346052
total_OTU00524	Barnesiella intestinihominis	86.46	0.0375	±	0.0247507	0.0208333	±	0.0125	0.025	±	0.0137292	0.0583333	±	0.0175368	0.0380952	±	0.0184428	0.00416667	±	0.00416667	0.00416667	±	0.00416667	0	±	0	0.00833333	±	0.00545545	0.00416667	±	0.00416667
total_OTU00081	Peptococcus BU014	91.07	0.0166667	±	0.00890871	0.0375	±	0.015983	0.05	±	0.0188982	0.0125	±	0.0087684	0.0619048	±	0.0266553	0.179167	±	0.0398098	0.104167	±	0.0203516	0.0791667	±	0.0125	0.025	±	0.00833333	0.0916667	±	0.0241933
total_OTU00507	Barnesiella intestinihominis	86.22	0.0166667	±	0.00890871	0.0416667	±	0.0186339	0.0625	±	0.0255398	0.0333333	±	0.0125988	0.0238095	±	0.0119839	0.0125	±	0.00609938	0.00416667	±	0.00416667	0.0166667	±	0.0125988	0.0166667	±	0.0125988	0.00416667	±	0.00416667
total_OTU00117	Clostridium sp. Culture-57	96.75	0	±	0	0.0166667	±	0.00890871	0.0833333	±	0.0417855	0	±	0	0.0761905	±	0.031467	0.495833	±	0.235655	0.1	±	0.0519462	0.4625	±	0.307669	0.104167	±	0.09029	0.575	±	0.248388
total_OTU00735	Porphyromonas catoniae	85.99	0.0833333	±	0.0288675	0.0125	±	0.00609938	0.05	±	0.0178174	0.0208333	±	0.0125	0.00952381	±	0.00614759	0.0166667	±	0.00629941	0.00416667	±	0.00416667	0.0125	±	0.00609938	0	±	0	0	±	0
total_OTU00804	Barnesiella intestinihominis	88.12	0.0208333	±	0.0087684	0.0375	±	0.0116794	0.0333333	±	0.0140859	0.05	±	0.0295468	0.0333333	±	0.0102869	0.0125	±	0.0125	0.00833333	±	0.00545545	0.00833333	±	0.00545545	0.00833333	±	0.00545545	0.0166667	±	0.00890871
total_OTU00384	Barnesiella intestinihominis	86.7	0.0458333	±	0.0177477	0.0125	±	0.00609938	0.0583333	±	0.0175368	0.0375	±	0.0132699	0.0190476	±	0.0099127	0.00416667	±	0.00416667	0.00833333	±	0.00545545	0.00416667	±	0.00416667	0.00833333	±	0.00833333	0.00833333	±	0.00545545
total_OTU00670	Barnesiella intestinihominis	85.99	0.05	±	0.0281718	0.0208333	±	0.0087684	0.0291667	±	0.00983495	0.0208333	±	0.0107966	0.052381	±	0.0122952	0.0208333	±	0.0107966	0.0208333	±	0.0087684	0.0291667	±	0.015983	0.0166667	±	0.00629941	0.025	±	0.0163663
total_OTU00146	Clostridium sp. Clone-49	95.52	0.00833333	±	0.00545545	0.0208333	±	0.0107966	0.120833	±	0.0243466	0.00833333	±	0.00833333	0.0142857	±	0.0142857	0.258333	±	0.0860855	0.1625	±	0.0631317	0.208333	±	0.0439832	0.145833	±	0.0426956	0.0875	±	0.0281278
total_OTU00230	Clostridium xylanolyticum	94.78	0.00416667	±	0.00416667	0.0583333	±	0.03605	0.025	±	0.0121988	0.00416667	±	0.00416667	0.0809524	±	0.026082	0.1625	±	0.0497763	0.179167	±	0.0600719	0.0916667	±	0.0224934	0.370833	±	0.0905095	0.875	±	0.37879
total_OTU00431	Barnesiella intestinihominis	87.62	0.0208333	±	0.0087684	0.0166667	±	0.00890871	0.0333333	±	0.0125988	0.0583333	±	0.025	0.0428571	±	0.0279022	0.0166667	±	0.0125988	0	±	0	0.0125	±	0.0087684	0.0125	±	0.00609938	0.0166667	±	0.00890871
total_OTU00512	Clostridium sp. Culture-1	97.28	0	±	0	0.00833333	±	0.00833333	0.0208333	±	0.0087684	0.00416667	±	0.00416667	0.138095	±	0.0668365	0.0166667	±	0.00890871	0.025	±	0.0104464	0.0125	±	0.00609938	0.0416667	±	0.0257814	0.0875	±	0.0217649
total_OTU00100	Clostridium populeti	95.02	0	±	0	0.120833	±	0.0548944	0.05	±	0.0235702	0	±	0	0	±	0	0.116667	±	0.0648564	0.716667	±	0.242343	0.0916667	±	0.0387042	0.195833	±	0.140356	0.075	±	0.0325808
total_OTU00824	Lactobacillus reuteri	96.02	0.0416667	±	0.0121988	0.0291667	±	0.00983495	0.0458333	±	0.0107966	0.0208333	±	0.0139976	0.0285714	±	0.0134687	0	±	0	0	±	0	0.0125	±	0.0087684	0.00833333	±	0.00545545	0.00416667	±	0.00416667
total_OTU00121	Barnesiella intestinihominis	84.8	0.0375	±	0.0146892	0.0166667	±	0.00629941	0.025	±	0.0104464	0.0541667	±	0.0259253	0.0285714	±	0.0184428	0	±	0	0.00416667	±	0.00416667	0	±	0	0.00416667	±	0.00416667	0	±	0
total_OTU01179	Eggerthella lenta DSM 2243	93.02	0.0333333	±	0.0125988	0.0375	±	0.0116794	0.025	±	0.0137292	0.00833333	±	0.00545545	0.0571429	±	0.0214726	0.0125	±	0.0087684	0.025	±	0.00833333	0.0291667	±	0.00983495	0.0208333	±	0.0125	0.025	±	0.00545545
total_OTU00517	Porphyromonas HF001	85.51	0.0375	±	0.0132699	0.0166667	±	0.00890871	0.025	±	0.0163663	0.0375	±	0.0132699	0.0428571	±	0.0226712	0.0333333	±	0.0154303	0.00416667	±	0.00416667	0.0125	±	0.00609938	0.00416667	±	0.00416667	0.00416667	±	0.00416667
total_OTU01152	Barnesiella viscericola	85.71	0.025	±	0.00833333	0.0208333	±	0.0139976	0.0375	±	0.0213042	0.0333333	±	0.0109109	0.0380952	±	0.0134687	0.0125	±	0.00609938	0.00833333	±	0.00545545	0.0125	±	0.00609938	0.00833333	±	0.00833333	0.0208333	±	0.0087684
total_OTU00053	Clostridium sp. Clone-17	98.25	0	±	0	0.0291667	±	0.0171796	0.05	±	0.0125988	0.00833333	±	0.00545545	0.0666667	±	0.019245	0.125	±	0.0325808	0.0416667	±	0.0104464	0.0916667	±	0.025	0.154167	±	0.0412779	0.15	±	0.0345033
total_OTU00043	Oscillibacter sp. G2	94.8	0.0125	±	0.00609938	0.0458333	±	0.0235176	0.0625	±	0.022216	0.00416667	±	0.00416667	0.0285714	±	0.0198254	0.0708333	±	0.0193521	0.0416667	±	0.0137292	0.05	±	0.0166667	0.0916667	±	0.0365963	0.0958333	±	0.0329968
total_OTU00168	Peptococcus BU014	92.06	0.0291667	±	0.0132699	0.0458333	±	0.0266797	0.00416667	±	0.00416667	0.0125	±	0.0087684	0.0619048	±	0.0266553	0.15	±	0.057735	0.0541667	±	0.0208333	0.0541667	±	0.0198581	0.0583333	±	0.0175368	0.0458333	±	0.0177477
total_OTU00408	[Clostridium] cocleatum	100	0.0166667	±	0.00629941	0.025	±	0.00833333	0.0416667	±	0.00833333	0.0125	±	0.00609938	0.0571429	±	0.0157935	0.0583333	±	0.0224934	0.125	±	0.0349319	0.075	±	0.0163663	0.0958333	±	0.022216	0.154167	±	0.0153498
total_OTU00829	Barnesiella intestinihominis	86.46	0.025	±	0.00833333	0.0208333	±	0.0107966	0.05	±	0.0140859	0.0333333	±	0.0154303	0.0238095	±	0.00952381	0	±	0	0.0166667	±	0.00890871	0.00416667	±	0.00416667	0.00416667	±	0.00416667	0.00833333	±	0.00545545
total_OTU00175	Hydrogenoanaerobacterium saccharovorans	93.52	0	±	0	0.0166667	±	0.00890871	0.075	±	0.0257814	0.00416667	±	0.00416667	0.052381	±	0.0190476	0.0666667	±	0.0199205	0.0625	±	0.0203516	0.025	±	0.0121988	0.0916667	±	0.0265399	0.1625	±	0.0564975
total_OTU00128	Clostridium viride	96.53	0	±	0	0.025	±	0.0137292	0.0875	±	0.0320822	0	±	0	0.0333333	±	0.016265	0.2125	±	0.0526811	0.104167	±	0.0213042	0.104167	±	0.0329968	0.0541667	±	0.0107966	0.0875	±	0.0198581
total_OTU00022	Clostridium sp. M62/1	97.26	0.00416667	±	0.00416667	0.0333333	±	0.0154303	0.0708333	±	0.0230919	0.00833333	±	0.00833333	0.0285714	±	0.0153074	0.183333	±	0.05	0.179167	±	0.0566728	0.1625	±	0.0263052	0.1875	±	0.0515388	0.345833	±	0.0794169
total_OTU00560	Clostridium sp. YIT 12070	94.26	0	±	0	0.0625	±	0.0277728	0.0666667	±	0.0154303	0	±	0	0.0142857	±	0.00673435	0.0791667	±	0.0301698	0.0541667	±	0.0125	0.0208333	±	0.0087684	0.0583333	±	0.0241933	0.0458333	±	0.0153498
total_OTU00178	Intestinimonas butyriciproducens	92.84	0.00416667	±	0.00416667	0.025	±	0.0121988	0.108333	±	0.0300463	0	±	0	0.0047619	±	0.0047619	0.191667	±	0.0566071	0.108333	±	0.0215933	0.0708333	±	0.0116794	0.0958333	±	0.027049	0.166667	±	0.041308
total_OTU00938	Adlercreutzia equolifaciens	96.51	0	±	0	0.0208333	±	0.0107966	0.0541667	±	0.0188325	0.0333333	±	0.0188982	0.0333333	±	0.0125988	0.00833333	±	0.00545545	0.0333333	±	0.00629941	0.075	±	0.0215933	0.0375	±	0.0116794	0.0416667	±	0.0121988
total_OTU01589	Brevibacterium sp. L8	99.76	0.1375	±	0.123834	0	±	0	0	±	0	0	±	0	0	±	0	0	±	0	0	±	0	0	±	0	0	±	0	0	±	0
total_OTU00008	Butyricicoccus pullicaecorum	95.29	0.00416667	±	0.00416667	0.0708333	±	0.0364264	0.0333333	±	0.0154303	0.00416667	±	0.00416667	0.0238095	±	0.0119839	0.166667	±	0.0794325	0.0958333	±	0.0317714	0.0666667	±	0.0199205	0.125	±	0.0349319	0.179167	±	0.0610547
total_OTU00134	Oscillospira guilliermondii	96.29	0	±	0	0.0291667	±	0.0213042	0.0541667	±	0.0165921	0	±	0	0.052381	±	0.0190476	0.0458333	±	0.0177477	0.025	±	0.0104464	0.0166667	±	0.00890871	0.0583333	±	0.0175368	0.0625	±	0.0255398
total_OTU00327	Clostridium sp. Clone-7	97.51	0	±	0	0.00416667	±	0.00416667	0.1125	±	0.0503706	0.00833333	±	0.00833333	0.00952381	±	0.00614759	0.220833	±	0.165824	0.0166667	±	0.00890871	0.15	±	0.0875142	0.179167	±	0.11108	0	±	0
total_OTU01202	Adlercreutzia equolifaciens	92.75	0.0583333	±	0.0233588	0.0166667	±	0.00890871	0.05	±	0.0208928	0	±	0	0.00952381	±	0.00614759	0.025	±	0.00833333	0.0125	±	0.0087684	0.0416667	±	0.0121988	0.00416667	±	0.00416667	0.00416667	±	0.00416667
total_OTU00493	Bacteroides uniformis	100	0.129167	±	0.129167	0	±	0	0.00416667	±	0.00416667	0	±	0	0	±	0	0	±	0	0	±	0	0	±	0	0	±	0	0	±	0
total_OTU00984	Barnesiella intestinihominis	88.84	0.025	±	0.0137292	0.025	±	0.0137292	0.0291667	±	0.00983495	0.0291667	±	0.0146892	0.0238095	±	0.0157935	0.00416667	±	0.00416667	0.00833333	±	0.00833333	0.0125	±	0.00609938	0.00833333	±	0.00545545	0.00416667	±	0.00416667
total_OTU00014	Clostridium sulfidigenes	96.02	0.0208333	±	0.0139976	0.0125	±	0.00609938	0.00416667	±	0.00416667	0.00833333	±	0.00833333	0.0857143	±	0.0481714	1.4	±	1.3051	0.408333	±	0.138551	0.0916667	±	0.0638544	0.75	±	0.221019	1.62083	±	0.560716
total_OTU01177	Clostridium sp. TDO	95.27	0	±	0	0.0916667	±	0.0397163	0.00833333	±	0.00833333	0.0208333	±	0.0208333	0.00952381	±	0.00614759	0.0208333	±	0.0208333	0.208333	±	0.0739342	0.0166667	±	0.00629941	0.191667	±	0.113695	0.15	±	0.0818923
total_OTU00838	Eubacterium sp. Pei061	84.74	0.0333333	±	0.0166667	0.0458333	±	0.0153498	0.00416667	±	0.00416667	0.0208333	±	0.00609938	0.0238095	±	0.00952381	0.0375	±	0.0213042	0.0291667	±	0.0116794	0.0666667	±	0.0154303	0.0208333	±	0.00609938	0.0333333	±	0.0109109
total_OTU02635	Collinsella stercoris	89.8	0.0333333	±	0.0154303	0.0333333	±	0.0109109	0.0291667	±	0.0132699	0.0125	±	0.0087684	0.0190476	±	0.0099127	0.0166667	±	0.00890871	0.0375	±	0.0193521	0.0291667	±	0.00755272	0.0208333	±	0.0087684	0	±	0
total_OTU00166	Eubacterium desmolans	96.49	0	±	0	0.00833333	±	0.00545545	0.0875	±	0.0198581	0.0166667	±	0.0125988	0.0142857	±	0.00673435	0	±	0	0.00416667	±	0.00416667	0.0166667	±	0.0166667	0	±	0	0.00416667	±	0.00416667
total_OTU00232	Clostridium sp. A9	97.26	0.00416667	±	0.00416667	0.0166667	±	0.00890871	0.0791667	±	0.0153498	0.0125	±	0.00609938	0.0142857	±	0.00673435	0.0208333	±	0.0087684	0.0458333	±	0.0153498	0.179167	±	0.050763	0.0708333	±	0.0247507	0.116667	±	0.0356348
total_OTU00376	Lactobacillus ruminis	86.7	0.025	±	0.0137292	0.0166667	±	0.00890871	0.0291667	±	0.00983495	0.0166667	±	0.00629941	0.0380952	±	0.0198254	0	±	0	0.00833333	±	0.00545545	0.00833333	±	0.00545545	0.00833333	±	0.00545545	0.00416667	±	0.00416667
total_OTU00619	Barnesiella intestinihominis	88.36	0.0166667	±	0.0109109	0.025	±	0.0121988	0.0333333	±	0.00890871	0.0166667	±	0.0125988	0.0333333	±	0.0145479	0.0125	±	0.0087684	0	±	0	0.00833333	±	0.00545545	0.00416667	±	0.00416667	0.00833333	±	0.00545545
total_OTU00126	Clostridium sp. Clone-7	97.01	0.00416667	±	0.00416667	0.0125	±	0.0087684	0.0791667	±	0.0326948	0	±	0	0.0285714	±	0.0153074	0.0875	±	0.0320822	0.0416667	±	0.0151054	0.0666667	±	0.0274585	0.0375	±	0.0203516	0.025	±	0.0104464
total_OTU01285	Barnesiella intestinihominis	86.22	0.0291667	±	0.00755272	0.00833333	±	0.00545545	0.0291667	±	0.00983495	0.0291667	±	0.0171796	0.0285714	±	0.0134687	0	±	0	0.00416667	±	0.00416667	0	±	0	0.00416667	±	0.00416667	0	±	0
total_OTU00252	Robinsoniella peoriensis	94.78	0.00833333	±	0.00545545	0.0291667	±	0.00983495	0.0541667	±	0.0301698	0.0125	±	0.0087684	0.0190476	±	0.0142857	0.0833333	±	0.0267261	0.0625	±	0.0247507	0.0583333	±	0.0121988	0.120833	±	0.0338868	0.108333	±	0.0224934
total_OTU00486	Barnesiella intestinihominis	86.22	0.0416667	±	0.0215933	0.025	±	0.0121988	0.0125	±	0.0087684	0.0291667	±	0.0132699	0.0142857	±	0.00673435	0.0125	±	0.00609938	0.0166667	±	0.00890871	0.00833333	±	0.00833333	0.0166667	±	0.00629941	0.00416667	±	0.00416667
total_OTU00080	Peptococcus oral taxon 075	89.75	0	±	0	0.0416667	±	0.0175368	0.0375	±	0.0146892	0	±	0	0.0428571	±	0.00952381	0.108333	±	0.031966	0.0416667	±	0.0175368	0.1	±	0.0235702	0.0791667	±	0.0314576	0.0291667	±	0.00983495
total_OTU00759	Bacteroidales nbw731d05c1	86.7	0.05	±	0.0199205	0.0166667	±	0.00890871	0.00833333	±	0.00545545	0.0166667	±	0.00890871	0.0285714	±	0.0198254	0.0291667	±	0.0132699	0.0166667	±	0.00890871	0	±	0	0.00833333	±	0.00545545	0	±	0
total_OTU00031	Clostridium sp. XB90	93.28	0	±	0	0	±	0	0	±	0	0.0291667	±	0.0132699	0.0904762	±	0.0382931	0	±	0	0.00416667	±	0.00416667	0	±	0	1.13333	±	0.292363	1.24583	±	0.301447
total_OTU01435	Porphyromonas catoniae ATCC 51270	85.51	0.0541667	±	0.0198581	0.00833333	±	0.00833333	0.025	±	0.0104464	0.0166667	±	0.0109109	0.0142857	±	0.0099127	0.0208333	±	0.0107966	0.00416667	±	0.00416667	0.0125	±	0.00609938	0.00416667	±	0.00416667	0	±	0
total_OTU00746	Catabacter hongkongensis	86.42	0.00416667	±	0.00416667	0.05	±	0.0166667	0.0291667	±	0.015983	0	±	0	0.0333333	±	0.016265	0.0166667	±	0.00890871	0.0458333	±	0.0412779	0	±	0	0.00416667	±	0.00416667	0.0333333	±	0.0243975
total_OTU00015	Eubacterium rectale	95.77	0.0208333	±	0.0087684	0.00833333	±	0.00833333	0.0833333	±	0.0629941	0.00416667	±	0.00416667	0	±	0	1.40417	±	0.304362	0.2625	±	0.0853186	0.466667	±	0.125988	0.4625	±	0.108459	0.170833	±	0.0924614
total_OTU00339	Lactobacillus intestinalis	96.96	0.00833333	±	0.00833333	0.025	±	0.0121988	0.05	±	0.0188982	0.00416667	±	0.00416667	0.0285714	±	0.00869401	0.00416667	±	0.00416667	0.0208333	±	0.0087684	0.00833333	±	0.00545545	0.0208333	±	0.0087684	0.0375	±	0.0132699
total_OTU00356	Anaerostipes sp. 992a	96.52	0.00833333	±	0.00545545	0.0166667	±	0.0125988	0.0708333	±	0.053243	0.00416667	±	0.00416667	0.0142857	±	0.0099127	0.1375	±	0.0812691	0.05	±	0.0333333	0.0708333	±	0.0524924	0.220833	±	0.148262	0.225	±	0.225
total_OTU00231	Blautia luti	94.28	0.00416667	±	0.00416667	0.025	±	0.020654	0.05	±	0.0227128	0	±	0	0.0333333	±	0.0102869	0.0375	±	0.00983495	0.0291667	±	0.0171796	0.0458333	±	0.0087684	0.0875	±	0.0208333	0.025	±	0.0137292
total_OTU00350	Butyricicoccus pullicaecorum	94.79	0.00833333	±	0.00833333	0.0333333	±	0.0208928	0.0208333	±	0.0139976	0.0166667	±	0.0166667	0.0333333	±	0.0145479	0.0958333	±	0.0284783	0.0833333	±	0.0274585	0.0166667	±	0.00629941	0.0916667	±	0.0224934	0.145833	±	0.0580563
total_OTU00614	Clostridium fusiformis	99	0.00833333	±	0.00545545	0.0416667	±	0.0104464	0.0125	±	0.0087684	0.0166667	±	0.0109109	0.0333333	±	0.019245	0.216667	±	0.0835711	0.179167	±	0.0566728	0.0666667	±	0.0440959	0.195833	±	0.0460493	0.0625	±	0.0182981
total_OTU00182	Clostridium aldenense	92.79	0.00416667	±	0.00416667	0.025	±	0.0163663	0.075	±	0.0354954	0	±	0	0.0047619	±	0.0047619	0.241667	±	0.146487	0.108333	±	0.103653	0.133333	±	0.054917	0.154167	±	0.0382854	0.1	±	0.0281718
total_OTU00012	Clostridium fimetarium	97.01	0	±	0	0.0125	±	0.00609938	0.0875	±	0.0177477	0.00416667	±	0.00416667	0.0047619	±	0.0047619	0.1625	±	0.0702709	0.0583333	±	0.0306995	0.1125	±	0.0458333	0.108333	±	0.0392135	0.104167	±	0.0375
total_OTU00332	Lactobacillus intestinalis	87.41	0.0125	±	0.00609938	0.0333333	±	0.0154303	0.0416667	±	0.00833333	0.0166667	±	0.00890871	0.0047619	±	0.0047619	0	±	0	0.00416667	±	0.00416667	0.0125	±	0.00609938	0.00416667	±	0.00416667	0	±	0
total_OTU00019	Clostridium sp. Clone-7	96.77	0	±	0	0.0166667	±	0.0166667	0.0583333	±	0.0233588	0	±	0	0.0333333	±	0.0178174	0.1625	±	0.0782846	0.295833	±	0.151636	0.075	±	0.0354954	0.1375	±	0.0485657	0.3375	±	0.146037
total_OTU00345	Jeotgalicoccus aerolatus	100	0.104167	±	0.0738503	0	±	0	0	±	0	0.00416667	±	0.00416667	0	±	0	0	±	0	0	±	0	0	±	0	0	±	0	0	±	0
total_OTU00204	Ruminococcus flavefaciens	88.06	0	±	0	0.00833333	±	0.00545545	0.0375	±	0.0132699	0.00416667	±	0.00416667	0.0571429	±	0.0214726	0.116667	±	0.0218218	0.0666667	±	0.0295468	0.0708333	±	0.0230919	0.0875	±	0.0177477	0.108333	±	0.0306995
total_OTU03499	Barnesiella intestinihominis	87.41	0.0208333	±	0.0087684	0.0208333	±	0.0087684	0.025	±	0.0104464	0.0166667	±	0.0166667	0.0238095	±	0.0119839	0.0125	±	0.00609938	0.00416667	±	0.00416667	0.0125	±	0.0087684	0	±	0	0	±	0
total_OTU00123	Lactobacillus sp. HRROT3	95.78	0.0333333	±	0.0166667	0.0208333	±	0.0125	0.025	±	0.0163663	0.0208333	±	0.0087684	0.0047619	±	0.0047619	0	±	0	0	±	0	0.00416667	±	0.00416667	0.00416667	±	0.00416667	0	±	0
total_OTU00063	Ruminococcus flavefaciens	97.01	0	±	0	0.00416667	±	0.00416667	0.0208333	±	0.0139976	0.0791667	±	0.0590727	0	±	0	0	±	0	0.0458333	±	0.0165921	0.133333	±	0.0475595	0.141667	±	0.0896975	0.15	±	0.099003
total_OTU00717	Barnesiella intestinihominis	86.22	0.0291667	±	0.00983495	0.025	±	0.0104464	0.0166667	±	0.00890871	0.00833333	±	0.00545545	0.0238095	±	0.0119839	0	±	0	0.0125	±	0.00609938	0.0208333	±	0.0125	0.00416667	±	0.00416667	0.00416667	±	0.00416667
total_OTU01640	Porphyromonas catoniae	86.7	0.0291667	±	0.0171796	0.0125	±	0.0087684	0.0125	±	0.00609938	0.0291667	±	0.0203516	0.0190476	±	0.0142857	0	±	0	0.0208333	±	0.0139976	0.0125	±	0.0087684	0.0166667	±	0.00890871	0.00416667	±	0.00416667
total_OTU01561	Barnesiella intestinihominis	87.65	0.00833333	±	0.00833333	0.0208333	±	0.0107966	0.0291667	±	0.0132699	0.0291667	±	0.0132699	0.0142857	±	0.0099127	0.00416667	±	0.00416667	0.00833333	±	0.00545545	0.00416667	±	0.00416667	0	±	0	0.0125	±	0.0087684
total_OTU01644	Barnesiella intestinihominis	87.41	0.0416667	±	0.00833333	0.00833333	±	0.00545545	0.0208333	±	0.0087684	0.0208333	±	0.0125	0.00952381	±	0.00614759	0.00416667	±	0.00416667	0.00416667	±	0.00416667	0.0125	±	0.0087684	0.00833333	±	0.00545545	0.00416667	±	0.00416667
total_OTU00200	Roseburia faecis M72/1	95.77	0.00416667	±	0.00416667	0	±	0	0.0208333	±	0.0165921	0.00416667	±	0.00416667	0.0714286	±	0.042056	0.0916667	±	0.0825559	0.0291667	±	0.0291667	0.0291667	±	0.0291667	0.0625	±	0.0255398	0.720833	±	0.364383
total_OTU00635	Barnesiella intestinihominis	86.46	0.0416667	±	0.0163663	0.0125	±	0.00609938	0.0166667	±	0.00629941	0.0291667	±	0.0116794	0	±	0	0.00416667	±	0.00416667	0.00416667	±	0.00416667	0.00833333	±	0.00545545	0	±	0	0	±	0
total_OTU00594	Enterorhabdus mucosicola	97.01	0.0125	±	0.00609938	0.025	±	0.0121988	0.00833333	±	0.00545545	0.025	±	0.0104464	0.0285714	±	0.00869401	0.025	±	0.00833333	0.00833333	±	0.00833333	0.00833333	±	0.00545545	0.0208333	±	0.0165921	0.0416667	±	0.0186339
total_OTU02274	Barnesiella intestinihominis YIT 11860	86.4	0.00833333	±	0.00833333	0.0208333	±	0.0107966	0.0208333	±	0.0087684	0.0208333	±	0.0125	0.0285714	±	0.00869401	0.00833333	±	0.00545545	0.00833333	±	0.00545545	0.025	±	0.0137292	0.0125	±	0.00609938	0.0125	±	0.0087684
total_OTU00259	Clostridium polysaccharolyticum	97.5	0	±	0	0	±	0	0.0791667	±	0.0266797	0	±	0	0.0190476	±	0.0190476	0.0833333	±	0.0786796	0	±	0	0.133333	±	0.0912871	0.0333333	±	0.0333333	0.108333	±	0.0733955
total_OTU00437	Eubacterium coprostanoligenes	93.3	0.00833333	±	0.00833333	0.0125	±	0.0087684	0.05	±	0.0109109	0.00833333	±	0.00545545	0.0190476	±	0.0099127	0.0416667	±	0.020654	0.125	±	0.0286952	0.154167	±	0.0617012	0.0708333	±	0.0304969	0.141667	±	0.0522319
total_OTU01161	Porphyromonas catoniae	87.38	0.0166667	±	0.00629941	0.025	±	0.0121988	0.0125	±	0.00609938	0.0333333	±	0.0166667	0.00952381	±	0.00614759	0	±	0	0.00416667	±	0.00416667	0.00833333	±	0.00545545	0.0125	±	0.00609938	0.0166667	±	0.00629941
total_OTU00201	Clostridium sp. M62/1	96.77	0	±	0	0.0166667	±	0.00890871	0.0208333	±	0.0087684	0.00416667	±	0.00416667	0.052381	±	0.041695	0.154167	±	0.0604013	0.0708333	±	0.0255398	0.0458333	±	0.0235176	0.254167	±	0.0779035	0.433333	±	0.147196
total_OTU00428	Clostridium fusiformis	93.28	0	±	0	0.00416667	±	0.00416667	0.0333333	±	0.00890871	0.00416667	±	0.00416667	0.052381	±	0.0270773	0.0625	±	0.0335927	0.00833333	±	0.00545545	0.00416667	±	0.00416667	0.0333333	±	0.0166667	0.0208333	±	0.0208333
total_OTU00588	Barnesiella intestinihominis	86.7	0.0333333	±	0.0125988	0	±	0	0.0208333	±	0.0107966	0.0208333	±	0.0139976	0.0190476	±	0.0122952	0.00416667	±	0.00416667	0.00833333	±	0.00545545	0.00833333	±	0.00545545	0.00416667	±	0.00416667	0	±	0
total_OTU00170	Clostridium hylemonae	99	0.025	±	0.025	0.0291667	±	0.00983495	0.0166667	±	0.0125988	0.00833333	±	0.00545545	0.0142857	±	0.0099127	0.025	±	0.0104464	0.05	±	0.0140859	0.0166667	±	0.00629941	0.179167	±	0.0372345	0.0541667	±	0.0165921
total_OTU00068	Clostridium hathewayi WAL-18680	97.26	0.00416667	±	0.00416667	0.025	±	0.020654	0.0541667	±	0.0243466	0.00416667	±	0.00416667	0.0047619	±	0.0047619	0.0958333	±	0.077776	0.1	±	0.0814063	0.1375	±	0.0469031	0.104167	±	0.0481555	0.216667	±	0.148938
total_OTU00205	Clostridium populeti	92.54	0	±	0	0.0208333	±	0.0139976	0.0666667	±	0.0356348	0	±	0	0.0047619	±	0.0047619	0.158333	±	0.113346	0.154167	±	0.0645305	0.245833	±	0.0791667	0.0583333	±	0.0407031	0.0833333	±	0.0431866
total_OTU00216	Dorea formicigenerans 4_6_53AFAA	97.01	0	±	0	0.0291667	±	0.0171796	0.05	±	0.0140859	0.00833333	±	0.00545545	0.0047619	±	0.0047619	0.05	±	0.0188982	0.0291667	±	0.0116794	0.05	±	0.0274585	0.0333333	±	0.0125988	0.0458333	±	0.0139976
total_OTU00112	Clostridium sp. Culture-41	96.27	0	±	0	0.0333333	±	0.0140859	0.0583333	±	0.0272772	0	±	0	0	±	0	0.129167	±	0.0385437	0.075	±	0.031966	0.175	±	0.0709208	0.233333	±	0.107828	0.1875	±	0.0604013
total_OTU00122	Clostridium saccharolyticum	97.76	0	±	0	0.00416667	±	0.00416667	0.075	±	0.0349319	0.0125	±	0.0087684	0	±	0	0.4875	±	0.0957298	0.00833333	±	0.00545545	0.216667	±	0.0530798	0.45	±	0.0766356	0.0291667	±	0.0132699
total_OTU00120	Peptococcus oral taxon 075	89.25	0.00416667	±	0.00416667	0.0208333	±	0.0087684	0.00833333	±	0.00833333	0.0125	±	0.00609938	0.0428571	±	0.0279022	0.0583333	±	0.0137292	0.0416667	±	0.0186339	0.0416667	±	0.0175368	0.00416667	±	0.00416667	0.00833333	±	0.00833333
total_OTU00337	Clostridium saccharolyticum WM1	96.27	0	±	0	0.00416667	±	0.00416667	0.0833333	±	0.0563436	0	±	0	0	±	0	0.05	±	0.0308607	0.00416667	±	0.00416667	0.275	±	0.208904	0.0333333	±	0.0140859	0.529167	±	0.349685
total_OTU00285	Lactobacillus reuteri	87.62	0.0291667	±	0.0116794	0.0125	±	0.00609938	0.00416667	±	0.00416667	0.0125	±	0.0087684	0.0285714	±	0.0113356	0	±	0	0.0125	±	0.0087684	0.025	±	0.020654	0.0166667	±	0.00890871	0	±	0
total_OTU00410	Peptococcus BU014	90.82	0	±	0	0.0291667	±	0.0171796	0.00833333	±	0.00545545	0.0208333	±	0.0165921	0.0285714	±	0.0184428	0.025	±	0.0163663	0.025	±	0.0121988	0.0541667	±	0.0188325	0.05	±	0.0227128	0.025	±	0.00833333
total_OTU00840	Porphyromonas catoniae	87.14	0.0291667	±	0.0171796	0	±	0	0.0125	±	0.00609938	0.0208333	±	0.0087684	0.0238095	±	0.0157935	0.00416667	±	0.00416667	0.00416667	±	0.00416667	0.00833333	±	0.00545545	0	±	0	0.00416667	±	0.00416667
total_OTU01025	Barnesiella intestinihominis	87.89	0.0166667	±	0.00890871	0.0166667	±	0.00890871	0.0208333	±	0.0087684	0.0166667	±	0.0125988	0.0142857	±	0.0099127	0.00416667	±	0.00416667	0.0208333	±	0.0165921	0.00416667	±	0.00416667	0	±	0	0	±	0
total_OTU00879	Porphyromonas catoniae	86.63	0.0166667	±	0.0166667	0.0125	±	0.00609938	0.0166667	±	0.00890871	0.0291667	±	0.0116794	0.00952381	±	0.00614759	0.0125	±	0.00609938	0.0208333	±	0.0125	0.00833333	±	0.00545545	0	±	0	0.00416667	±	0.00416667
total_OTU00471	Barnesiella intestinihominis	85.51	0.00833333	±	0.00545545	0.025	±	0.0104464	0.0208333	±	0.00609938	0.0208333	±	0.00609938	0.00952381	±	0.00614759	0.00416667	±	0.00416667	0	±	0	0.00833333	±	0.00545545	0	±	0	0.00833333	±	0.00545545
total_OTU02538	Lactobacillus reuteri	97.18	0.0166667	±	0.00629941	0.0125	±	0.0087684	0.0416667	±	0.0137292	0.00416667	±	0.00416667	0.00952381	±	0.00614759	0	±	0	0.00416667	±	0.00416667	0.00416667	±	0.00416667	0	±	0	0	±	0
total_OTU00315	Clostridium saccharolyticum	96.52	0	±	0	0.00833333	±	0.00833333	0.0708333	±	0.0369671	0	±	0	0.0047619	±	0.0047619	0.0458333	±	0.0326948	0.0458333	±	0.0458333	0.0458333	±	0.0217649	0.0958333	±	0.0501733	0.0875	±	0.0266797
total_OTU00854	Clostridium sp. 619	96.79	0	±	0	0.0291667	±	0.0132699	0.05	±	0.0166667	0	±	0	0.0047619	±	0.0047619	0.0375	±	0.0193521	0.0333333	±	0.0109109	0.0166667	±	0.00629941	0.025	±	0.00545545	0.0583333	±	0.0241933
total_OTU00534	Lactobacillus murinus	84.27	0.00833333	±	0.00545545	0.00416667	±	0.00416667	0.0333333	±	0.0125988	0.0125	±	0.0087684	0.0238095	±	0.00614759	0	±	0	0	±	0	0.0166667	±	0.0125988	0	±	0	0	±	0
total_OTU00916	Lactobacillus johnsonii	96.72	0.025	±	0.0163663	0.00416667	±	0.00416667	0.0291667	±	0.0203516	0	±	0	0.0238095	±	0.0119839	0.0125	±	0.00609938	0.0208333	±	0.0087684	0	±	0	0.00416667	±	0.00416667	0.0125	±	0.0087684
total_OTU00772	Anaerotruncus colihominis	94.26	0	±	0	0.0208333	±	0.0107966	0.0416667	±	0.0137292	0	±	0	0.0190476	±	0.00673435	0.0583333	±	0.0215933	0.025	±	0.00833333	0.00416667	±	0.00416667	0.025	±	0.0104464	0.0291667	±	0.0116794
total_OTU00973	Mucispirillum schaedleri	99.77	0	±	0	0.0125	±	0.0087684	0.05	±	0.0274585	0	±	0	0.0190476	±	0.0142857	0.025	±	0.020654	0	±	0	0	±	0	0.0166667	±	0.0109109	0.0166667	±	0.0109109
total_OTU00903	Barnesiella intestinihominis	86.22	0.00416667	±	0.00416667	0.025	±	0.0104464	0.0291667	±	0.0116794	0.00833333	±	0.00545545	0.0142857	±	0.00673435	0.00416667	±	0.00416667	0.00416667	±	0.00416667	0.00416667	±	0.00416667	0.00416667	±	0.00416667	0.00416667	±	0.00416667
total_OTU00124	Clostridium sp.	90.3	0	±	0	0.0208333	±	0.0165921	0.0458333	±	0.0139976	0.00416667	±	0.00416667	0.00952381	±	0.00614759	0.00833333	±	0.00833333	0.0375	±	0.015983	0.0375	±	0.0146892	0.0333333	±	0.00890871	0.025	±	0.0104464
total_OTU00346	Lactobacillus intestinalis	96.72	0.00833333	±	0.00545545	0.025	±	0.0104464	0.0375	±	0.0193521	0	±	0	0.00952381	±	0.00952381	0.00833333	±	0.00545545	0.00416667	±	0.00416667	0.0125	±	0.00609938	0.0166667	±	0.0125988	0.00833333	±	0.00545545
total_OTU00730	Lactobacillus oris	86.46	0.0208333	±	0.00609938	0.0125	±	0.0087684	0.0166667	±	0.00890871	0.0208333	±	0.0107966	0.00952381	±	0.00614759	0	±	0	0.00833333	±	0.00545545	0.0125	±	0.0087684	0	±	0	0.00416667	±	0.00416667
total_OTU00114	Eubacterium coprostanoligenes	95.04	0.0208333	±	0.0107966	0.0166667	±	0.00890871	0.0291667	±	0.0171796	0.00833333	±	0.00833333	0.0047619	±	0.0047619	0.0416667	±	0.0137292	0.0625	±	0.0132699	0.183333	±	0.0440959	0.0625	±	0.0203516	0.154167	±	0.062022
total_OTU00079	Clostridium sp.	96.77	0	±	0	0.00833333	±	0.00833333	0.025	±	0.0104464	0.00833333	±	0.00545545	0.0380952	±	0.0134687	0.516667	±	0.300661	0.0333333	±	0.0154303	0.204167	±	0.118763	0.679167	±	0.255801	0.229167	±	0.148061
total_OTU00561	Barnesiella intestinihominis YIT 11860	86.87	0.00416667	±	0.00416667	0.00833333	±	0.00833333	0.00416667	±	0.00416667	0.025	±	0.0104464	0.0380952	±	0.0184428	0.00833333	±	0.00545545	0	±	0	0.00833333	±	0.00545545	0.00416667	±	0.00416667	0.00416667	±	0.00416667
total_OTU01026	Gemmiger formicilis	100	0.075	±	0.075	0.00416667	±	0.00416667	0	±	0	0	±	0	0	±	0	0	±	0	0	±	0	0	±	0	0	±	0	0	±	0
total_OTU02053	Barnesiella intestinihominis	85.99	0.0375	±	0.0116794	0.00833333	±	0.00545545	0.0166667	±	0.00890871	0.0166667	±	0.00629941	0	±	0	0.00416667	±	0.00416667	0	±	0	0.00833333	±	0.00545545	0.00416667	±	0.00416667	0	±	0
total_OTU00102	Dorea sp. AP6	96.02	0.00416667	±	0.00416667	0.0125	±	0.0087684	0.0333333	±	0.0109109	0	±	0	0.0285714	±	0.0113356	0.0958333	±	0.0203516	0.0958333	±	0.0247507	0.0791667	±	0.0301698	0.0958333	±	0.022216	0.0916667	±	0.0175368
total_OTU00331	Sporobacter termitidis	93.3	0.00416667	±	0.00416667	0.0125	±	0.0125	0.0375	±	0.0193521	0.00416667	±	0.00416667	0.0190476	±	0.0099127	0.0416667	±	0.0196699	0.0416667	±	0.0196699	0.0541667	±	0.0165921	0.0583333	±	0.0349319	0.0125	±	0.0087684
total_OTU00536	Lactobacillus sp. KC38	86.7	0.025	±	0.00833333	0.0125	±	0.00609938	0.00416667	±	0.00416667	0.0208333	±	0.0087684	0.0142857	±	0.00673435	0.00416667	±	0.00416667	0.00416667	±	0.00416667	0.00833333	±	0.00545545	0	±	0	0.0125	±	0.00609938
total_OTU00776	Barnesiella intestinihominis	88.12	0.025	±	0.0104464	0.00833333	±	0.00545545	0	±	0	0.0291667	±	0.0171796	0.0142857	±	0.0099127	0	±	0	0	±	0	0	±	0	0.00416667	±	0.00416667	0	±	0
total_OTU01939	Porphyromonas catoniae	85.04	0.0166667	±	0.00890871	0.0125	±	0.00609938	0.025	±	0.00833333	0.00833333	±	0.00545545	0.0142857	±	0.0099127	0	±	0	0	±	0	0.0125	±	0.00609938	0.00416667	±	0.00416667	0	±	0
total_OTU02464	Porphyromonas catoniae	85.99	0.0291667	±	0.0132699	0.00833333	±	0.00545545	0.0125	±	0.0087684	0.0125	±	0.0087684	0.0142857	±	0.00673435	0.00416667	±	0.00416667	0.00416667	±	0.00416667	0.0125	±	0.0087684	0	±	0	0.00416667	±	0.00416667
total_OTU00383	Barnesiella intestinihominis	88.36	0.0208333	±	0.00609938	0	±	0	0.025	±	0.0137292	0.0208333	±	0.0125	0.00952381	±	0.00614759	0	±	0	0.00416667	±	0.00416667	0.0125	±	0.00609938	0	±	0	0	±	0
total_OTU00084	Clostridium methylpentosum	93.27	0.00416667	±	0.00416667	0.0208333	±	0.0139976	0.0291667	±	0.0116794	0.0125	±	0.0087684	0.00952381	±	0.00614759	0.0791667	±	0.0281278	0.0375	±	0.00983495	0.00833333	±	0.00545545	0.120833	±	0.0338868	0.129167	±	0.0385437
total_OTU00918	Faecalibacterium prausnitzii	99.75	0.0541667	±	0.0541667	0	±	0	0	±	0	0.0125	±	0.0087684	0.00952381	±	0.00614759	0	±	0	0	±	0	0	±	0	0	±	0	0	±	0
total_OTU00289	Clostridium sp. MK11	94.29	0	±	0	0.0666667	±	0.0302109	0.00416667	±	0.00416667	0	±	0	0.0047619	±	0.0047619	0.0208333	±	0.0125	0.0416667	±	0.0215933	0.0208333	±	0.0087684	0.05	±	0.0140859	0.0291667	±	0.0171796
total_OTU00301	Clostridium sp. M62/1	94.03	0.00416667	±	0.00416667	0.0166667	±	0.00890871	0.0458333	±	0.0235176	0.00416667	±	0.00416667	0.0047619	±	0.0047619	0.0833333	±	0.031497	0.0541667	±	0.0288245	0.0625	±	0.0182981	0.0833333	±	0.0259731	0.0583333	±	0.020654
total_OTU01543			0	±	0	0	±	0	0	±	0	0.0708333	±	0.0708333	0.0047619	±	0.0047619	0	±	0	0	±	0	0	±	0	0	±	0	0	±	0
total_OTU01727	Enterorhabdus mucosicola	95.01	0.0375	±	0.0132699	0.0125	±	0.0125	0.0125	±	0.00609938	0.00833333	±	0.00545545	0.0047619	±	0.0047619	0.00833333	±	0.00545545	0.0208333	±	0.0107966	0.00416667	±	0.00416667	0.0166667	±	0.00890871	0.00416667	±	0.00416667
total_OTU00103	Roseburia sp. 499	97.01	0	±	0	0.0125	±	0.0087684	0.0291667	±	0.0116794	0.00833333	±	0.00833333	0.0238095	±	0.0188482	0.075	±	0.020654	0.0666667	±	0.0235702	0.05	±	0.0125988	0.183333	±	0.0573903	0.158333	±	0.0695079
total_OTU00158	Clostridium sp. Clone-49	92.54	0	±	0	0.00833333	±	0.00833333	0.0416667	±	0.0196699	0	±	0	0.0238095	±	0.0119839	0.0916667	±	0.0265399	0.00833333	±	0.00833333	0.0958333	±	0.0505672	0.25	±	0.124563	0.0958333	±	0.0329968
total_OTU00535	Peptococcus BU014	88.37	0.00416667	±	0.00416667	0.0208333	±	0.0125	0.00416667	±	0.00416667	0.0208333	±	0.0087684	0.0238095	±	0.0140187	0.0458333	±	0.0125	0.0208333	±	0.0087684	0.0458333	±	0.0208333	0.0791667	±	0.0217649	0.0416667	±	0.0151054
total_OTU02054	Barnesiella intestinihominis	86.67	0.00833333	±	0.00545545	0.0166667	±	0.0109109	0.00416667	±	0.00416667	0.025	±	0.0137292	0.0190476	±	0.0122952	0	±	0	0.00416667	±	0.00416667	0.00416667	±	0.00416667	0	±	0	0.00833333	±	0.00545545
total_OTU02215	Porphyromonas catoniae	88.1	0.025	±	0.0104464	0.00833333	±	0.00833333	0.00416667	±	0.00416667	0.0166667	±	0.0109109	0.0190476	±	0.0099127	0.00833333	±	0.00545545	0.00416667	±	0.00416667	0	±	0	0	±	0	0.00416667	±	0.00416667
total_OTU00119	Clostridium sp. Culture-1	96.52	0.00833333	±	0.00545545	0.0125	±	0.0125	0.0333333	±	0.0199205	0.00416667	±	0.00416667	0.0142857	±	0.0099127	0.0416667	±	0.0279952	0.0333333	±	0.0154303	0.0125	±	0.0087684	0.0125	±	0.00609938	0.00833333	±	0.00545545
total_OTU00191	Peptococcus BU014	92.31	0.0208333	±	0.0165921	0.00833333	±	0.00833333	0.0166667	±	0.0125988	0.0125	±	0.0125	0.0142857	±	0.0099127	0.075	±	0.0215933	0.00833333	±	0.00545545	0.0375	±	0.0193521	0.0416667	±	0.0186339	0.00833333	±	0.00833333
total_OTU01172	Eubacterium coprostanoligenes	94.79	0.00833333	±	0.00833333	0.025	±	0.0163663	0.0291667	±	0.00755272	0	±	0	0.00952381	±	0.00614759	0.0291667	±	0.0171796	0.0875	±	0.0366978	0.116667	±	0.0361873	0.075	±	0.0313392	0.15	±	0.0607493
total_OTU01932	Barnesiella intestinihominis	86.46	0.0125	±	0.0087684	0.0166667	±	0.0109109	0.0125	±	0.0087684	0.025	±	0.0137292	0.0047619	±	0.0047619	0.00416667	±	0.00416667	0.00416667	±	0.00416667	0.0166667	±	0.00890871	0.00416667	±	0.00416667	0	±	0
total_OTU00115	Pseudobutyrivibrio xylanivorans	91.04	0	±	0	0.0333333	±	0.0199205	0.0333333	±	0.0166667	0	±	0	0.0047619	±	0.0047619	0.1875	±	0.0870453	0.1125	±	0.0301698	0.0666667	±	0.0251976	0.208333	±	0.0540979	0.229167	±	0.0568476
total_OTU01233	Alistipes onderdonkii	100	0.0666667	±	0.0666667	0	±	0	0	±	0	0	±	0	0.0047619	±	0.0047619	0	±	0	0	±	0	0	±	0	0	±	0	0	±	0
total_OTU00610	Lactobacillus johnsonii	82.86	0.00833333	±	0.00545545	0.0125	±	0.00609938	0.0166667	±	0.00890871	0.00416667	±	0.00416667	0.0285714	±	0.0113356	0	±	0	0	±	0	0.00416667	±	0.00416667	0	±	0	0.00416667	±	0.00416667
total_OTU00203	Clostridium sp. M62/1	97.26	0	±	0	0.00416667	±	0.00416667	0.00833333	±	0.00545545	0	±	0	0.0571429	±	0.0202031	0.05	±	0.0178174	0.0375	±	0.0116794	0.0333333	±	0.0125988	0.0708333	±	0.0291667	0.204167	±	0.120092
total_OTU02135	Tannerella oral taxon 808	86.46	0.0291667	±	0.0132699	0.00833333	±	0.00833333	0.00416667	±	0.00416667	0.00833333	±	0.00545545	0.0190476	±	0.0122952	0	±	0	0.0125	±	0.00609938	0.00416667	±	0.00416667	0.00416667	±	0.00416667	0.00833333	±	0.00545545
total_OTU00020	Roseburia faecis M72/1	96.52	0.00416667	±	0.00416667	0.0166667	±	0.0109109	0.0333333	±	0.0166667	0	±	0	0.0142857	±	0.0099127	0.345833	±	0.158732	0.0833333	±	0.0154303	0.1125	±	0.0398098	0.320833	±	0.131827	0.325	±	0.0723061
total_OTU00351	Clostridium scindens	91.29	0	±	0	0.0125	±	0.0087684	0.0416667	±	0.0186339	0	±	0	0.0142857	±	0.0099127	0.0416667	±	0.0163663	0.0208333	±	0.0125	0.0458333	±	0.0153498	0.1125	±	0.0259253	0.0958333	±	0.0385437
total_OTU00468	Clostridium sp. Culture Jar-13	97.01	0	±	0	0.0125	±	0.0087684	0.0291667	±	0.00983495	0.0125	±	0.0087684	0.0142857	±	0.0099127	0.025	±	0.0121988	0.0291667	±	0.00983495	0.0375	±	0.00983495	0.0375	±	0.0116794	0.0666667	±	0.0218218
total_OTU00575	Lactobacillus intestinalis	81.46	0.00833333	±	0.00833333	0.00833333	±	0.00833333	0.025	±	0.00833333	0.0125	±	0.0087684	0.0142857	±	0.00673435	0.00416667	±	0.00416667	0.00416667	±	0.00416667	0.0125	±	0.00609938	0.00416667	±	0.00416667	0.00416667	±	0.00416667
total_OTU00970	Barnesiella intestinihominis	86.94	0	±	0	0.00833333	±	0.00545545	0.0125	±	0.00609938	0.0333333	±	0.0166667	0.0142857	±	0.0099127	0.00833333	±	0.00545545	0.0125	±	0.0087684	0.0125	±	0.00609938	0.00416667	±	0.00416667	0.00833333	±	0.00833333
total_OTU00223	Clostridium sp. M62/1	93.28	0	±	0	0.0208333	±	0.0107966	0.0375	±	0.015983	0	±	0	0.00952381	±	0.00614759	0.0458333	±	0.0139976	0.0375	±	0.0116794	0.0541667	±	0.0314576	0.0541667	±	0.0344673	0.0791667	±	0.0559682
total_OTU00435	Lactobacillus johnsonii	82.16	0.0291667	±	0.0171796	0.0125	±	0.0087684	0.00416667	±	0.00416667	0.0125	±	0.0087684	0.00952381	±	0.00952381	0	±	0	0	±	0	0.00416667	±	0.00416667	0	±	0	0	±	0
total_OTU00472	Lactobacillus intestinalis	94.15	0	±	0	0.025	±	0.0104464	0.0208333	±	0.0125	0.0125	±	0.00609938	0.00952381	±	0.00614759	0	±	0	0	±	0	0.00416667	±	0.00416667	0.00833333	±	0.00545545	0	±	0
total_OTU01057	Lactobacillus mucosae	82.86	0.0166667	±	0.0109109	0.00833333	±	0.00545545	0.0208333	±	0.0107966	0.0125	±	0.0125	0.00952381	±	0.00952381	0.00416667	±	0.00416667	0.0166667	±	0.0109109	0.0125	±	0.0087684	0.0208333	±	0.0087684	0.00833333	±	0.00545545
total_OTU00055	Clostridium saccharolyticum WM1	96.77	0.00416667	±	0.00416667	0.0166667	±	0.0125988	0.0375	±	0.0203516	0.00416667	±	0.00416667	0.0047619	±	0.0047619	0.104167	±	0.0477417	0.0666667	±	0.0251976	0.0458333	±	0.0217649	0.0958333	±	0.0335927	0.104167	±	0.0375
total_OTU00198	Clostridium sp. Culture-41	95.02	0	±	0	0.0208333	±	0.0087684	0.0416667	±	0.0186339	0	±	0	0.0047619	±	0.0047619	0.104167	±	0.0539832	0.05	±	0.0267261	0.0208333	±	0.00609938	0.154167	±	0.0648373	0.0166667	±	0.0125988
total_OTU00335	Barnesiella intestinihominis	86.19	0	±	0	0.0166667	±	0.0109109	0.00833333	±	0.00545545	0.0375	±	0.0116794	0.0047619	±	0.0047619	0.00416667	±	0.00416667	0.00833333	±	0.00545545	0.0125	±	0.00609938	0.0125	±	0.00609938	0	±	0
total_OTU01491	Porphyromonas catoniae	85.99	0.025	±	0.0104464	0.00416667	±	0.00416667	0.00833333	±	0.00545545	0.025	±	0.0137292	0.0047619	±	0.0047619	0.0166667	±	0.00890871	0.00416667	±	0.00416667	0.0166667	±	0.00890871	0	±	0	0	±	0
total_OTU02890	Barnesiella intestinihominis	87.89	0.025	±	0.0104464	0.025	±	0.00833333	0.00833333	±	0.00545545	0.00416667	±	0.00416667	0.0047619	±	0.0047619	0	±	0	0.00833333	±	0.00833333	0	±	0	0.00416667	±	0.00416667	0	±	0
total_OTU00302	Marvinbryantia formatexigens	92.79	0	±	0	0.0125	±	0.0087684	0.0208333	±	0.0107966	0.00416667	±	0.00416667	0.0285714	±	0.00869401	0.15	±	0.0350736	0.108333	±	0.0272772	0.0458333	±	0.0177477	0.0583333	±	0.00833333	0.145833	±	0.0361531
total_OTU00329	Paraeggerthella hongkongensis	93.02	0.00416667	±	0.00416667	0.0166667	±	0.00629941	0.00416667	±	0.00416667	0.0208333	±	0.0125	0.0190476	±	0.0122952	0.0166667	±	0.00629941	0.0208333	±	0.0087684	0	±	0	0.05	±	0.0227128	0.00416667	±	0.00416667
total_OTU00225	Lactobacillus johnsonii	94.38	0.00833333	±	0.00545545	0.00416667	±	0.00416667	0.025	±	0.00545545	0.0125	±	0.0087684	0.0142857	±	0.00673435	0.00416667	±	0.00416667	0.00833333	±	0.00545545	0.00833333	±	0.00545545	0	±	0	0	±	0
total_OTU00323	Clostridium polysaccharolyticum	95.5	0	±	0	0.0125	±	0.0087684	0.0333333	±	0.0125988	0.00416667	±	0.00416667	0.0142857	±	0.00673435	0.0458333	±	0.0165921	0.0416667	±	0.0163663	0.0458333	±	0.0139976	0.0458333	±	0.0153498	0.0833333	±	0.0199205
total_OTU03674	Porphyromonas catoniae ATCC 51270	84.09	0.025	±	0.00833333	0.0166667	±	0.00629941	0.00416667	±	0.00416667	0.00416667	±	0.00416667	0.0142857	±	0.0099127	0.00416667	±	0.00416667	0.0208333	±	0.00609938	0.025	±	0.0104464	0.0166667	±	0.00629941	0.0125	±	0.0087684
total_OTU00058	Dorea sp. AP6	96.52	0	±	0	0.00833333	±	0.00545545	0.0125	±	0.0087684	0	±	0	0.0428571	±	0.0331058	0.0666667	±	0.0440959	0.0208333	±	0.0087684	0.0291667	±	0.0116794	0.0416667	±	0.0175368	0.0833333	±	0.0166667
total_OTU02260	Clostridium sp. Clone-49	98.26	0	±	0	0	±	0	0.0208333	±	0.0087684	0.00416667	±	0.00416667	0.0380952	±	0.0184428	0.0208333	±	0.0125	0.0333333	±	0.0251976	0.00416667	±	0.00416667	0.0208333	±	0.0125	0.191667	±	0.083749
total_OTU00574	Lactobacillus intestinalis	82.86	0.0166667	±	0.0109109	0.0125	±	0.0087684	0.0125	±	0.0087684	0.0208333	±	0.0165921	0	±	0	0	±	0	0.00416667	±	0.00416667	0.00833333	±	0.00545545	0.00833333	±	0.00545545	0.00416667	±	0.00416667
total_OTU00616	[Bacillus] sp. KITNT-3	96.25	0.0583333	±	0.0387042	0.00416667	±	0.00416667	0	±	0	0	±	0	0	±	0	0	±	0	0	±	0	0	±	0	0	±	0	0	±	0
total_OTU01122	Clostridium cellulolyticum	88.64	0.0625	±	0.0625	0	±	0	0	±	0	0	±	0	0	±	0	0	±	0	0	±	0	0	±	0	0	±	0	0	±	0
total_OTU00292	Eubacterium ramulus	96.02	0	±	0	0.00416667	±	0.00416667	0.0166667	±	0.00890871	0.0125	±	0.00609938	0.0285714	±	0.0153074	0.0291667	±	0.00983495	0.0208333	±	0.0165921	0.0541667	±	0.0198581	0.191667	±	0.0944386	0.229167	±	0.0873865
total_OTU00338	Ruminococcus sp. ID1	94.28	0.00416667	±	0.00416667	0.0166667	±	0.00890871	0.0125	±	0.0087684	0	±	0	0.0285714	±	0.0134687	0.0666667	±	0.0327327	0.0833333	±	0.0339233	0.025	±	0.00833333	0.05	±	0.0166667	0.0166667	±	0.00890871
total_OTU00788	Barnesiella intestinihominis	86.67	0.00833333	±	0.00545545	0.00833333	±	0.00545545	0.00833333	±	0.00833333	0.00833333	±	0.00545545	0.0285714	±	0.0153074	0	±	0	0.00416667	±	0.00416667	0.00833333	±	0.00545545	0.0125	±	0.00609938	0	±	0
total_OTU00213	Clostridium sp. M62/1	91.04	0	±	0	0.00833333	±	0.00833333	0.0333333	±	0.0178174	0	±	0	0.0190476	±	0.0099127	0.183333	±	0.0786796	0.0458333	±	0.0165921	0.0541667	±	0.0235176	0.258333	±	0.083749	0.208333	±	0.0706405
total_OTU00847	Clostridium sp. Culture-27	94.51	0	±	0	0.00416667	±	0.00416667	0.00833333	±	0.00545545	0	±	0	0.047619	±	0.017604	0.0375	±	0.0132699	0.05	±	0.0188982	0.025	±	0.0137292	0.025	±	0.0104464	0.0458333	±	0.0165921
total_OTU00106	Subdoligranulum sp. 4_3_54A2FAA	96.52	0	±	0	0.00416667	±	0.00416667	0.0333333	±	0.0125988	0.00833333	±	0.00833333	0.0142857	±	0.00673435	0.0666667	±	0.041308	0.0416667	±	0.0241933	0.0333333	±	0.0125988	0.0208333	±	0.0107966	0.0166667	±	0.0109109
total_OTU00381	Clostridium leptum	96.27	0	±	0	0.00833333	±	0.00833333	0.0333333	±	0.0166667	0.00416667	±	0.00416667	0.0142857	±	0.0099127	0.025	±	0.00833333	0.00416667	±	0.00416667	0.0791667	±	0.0393083	0.0375	±	0.0182981	0.0333333	±	0.0188982
total_OTU00491	Clostridium sp. Clone-7	95.52	0	±	0	0	±	0	0.0125	±	0.0087684	0	±	0	0.047619	±	0.0270773	0.0375	±	0.0182981	0.0125	±	0.00609938	0.0125	±	0.00609938	0.104167	±	0.0255398	0.125	±	0.0411877
total_OTU03289	Lactobacillus johnsonii	97.19	0.0166667	±	0.00629941	0.0166667	±	0.00629941	0.00833333	±	0.00833333	0.00416667	±	0.00416667	0.0142857	±	0.0142857	0	±	0	0.0166667	±	0.00890871	0.00416667	±	0.00416667	0.00416667	±	0.00416667	0.00833333	±	0.00545545
total_OTU00189	Clostridiales CK047	92.82	0	±	0	0.00416667	±	0.00416667	0.0458333	±	0.0177477	0	±	0	0.00952381	±	0.00614759	0.0291667	±	0.00983495	0.0458333	±	0.0139976	0.025	±	0.0104464	0.0958333	±	0.0193521	0.075	±	0.0175368
total_OTU01942	Porphyromonas catoniae	86.7	0.0125	±	0.00609938	0.00416667	±	0.00416667	0.00833333	±	0.00545545	0.025	±	0.0121988	0.00952381	±	0.00614759	0.0125	±	0.00609938	0.00416667	±	0.00416667	0	±	0	0	±	0	0.00416667	±	0.00416667
total_OTU00368	Clostridium sp. CT2	92.1	0	±	0	0.00833333	±	0.00545545	0.00833333	±	0.00545545	0.00416667	±	0.00416667	0.0380952	±	0.0134687	0.0208333	±	0.0125	0.0416667	±	0.0151054	0.0416667	±	0.0224934	0.0333333	±	0.0125988	0.0291667	±	0.0116794
total_OTU00878	Porphyromonas catoniae	87.83	0.0125	±	0.00609938	0.0166667	±	0.00890871	0.0125	±	0.00609938	0.0166667	±	0.0125988	0	±	0	0.00833333	±	0.00833333	0	±	0	0.00416667	±	0.00416667	0	±	0	0.00416667	±	0.00416667
total_OTU00525	Lactobacillus murinus	93.91	0	±	0	0.0125	±	0.00609938	0.0125	±	0.00609938	0.00416667	±	0.00416667	0.0285714	±	0.0153074	0.00416667	±	0.00416667	0.00833333	±	0.00833333	0.00416667	±	0.00416667	0	±	0	0	±	0
total_OTU00260	Lactobacillus rogosae	93.78	0	±	0	0.0166667	±	0.00890871	0.0125	±	0.00609938	0.00416667	±	0.00416667	0.0238095	±	0.0157935	0.1	±	0.039841	0.05	±	0.0140859	0.0208333	±	0.0139976	0.0125	±	0.0087684	0.0791667	±	0.0301698
total_OTU01478	Porphyromonas catoniae	86.9	0.0166667	±	0.0166667	0	±	0	0	±	0	0.0166667	±	0.00890871	0.0238095	±	0.0119839	0.00416667	±	0.00416667	0.00416667	±	0.00416667	0	±	0	0	±	0	0	±	0
total_OTU00034	Clostridium sp. 619	93.33	0	±	0	0.0166667	±	0.0109109	0.0166667	±	0.00890871	0.00416667	±	0.00416667	0.0190476	±	0.0142857	0.0208333	±	0.0087684	0.0166667	±	0.00629941	0.00833333	±	0.00545545	0.0375	±	0.0146892	0.0416667	±	0.0151054
total_OTU00369	Clostridium sp. 619	90.37	0.00416667	±	0.00416667	0.025	±	0.0163663	0.00833333	±	0.00545545	0	±	0	0.0190476	±	0.0099127	0.0375	±	0.0203516	0.0333333	±	0.0154303	0	±	0	0.0416667	±	0.0163663	0.0333333	±	0.0140859
total_OTU00415	Clostridium viride	95.05	0	±	0	0.0208333	±	0.0107966	0.0166667	±	0.00890871	0	±	0	0.0190476	±	0.0099127	0.104167	±	0.0375	0.0916667	±	0.0365963	0.05	±	0.0125988	0.0541667	±	0.0153498	0.0708333	±	0.0182981
total_OTU00105	Clostridium asparagiforme DSM 15981	96.52	0.00833333	±	0.00545545	0.0166667	±	0.00629941	0.0208333	±	0.0087684	0	±	0	0.00952381	±	0.00952381	0.9	±	0.385964	0.216667	±	0.0645497	0.0625	±	0.0182981	0.425	±	0.144715	0.283333	±	0.0781736
total_OTU00731	Peptococcus BU014	92.06	0	±	0	0.0291667	±	0.0116794	0.0166667	±	0.0125988	0	±	0	0.00952381	±	0.00614759	0.0208333	±	0.0125	0	±	0	0.0375	±	0.0146892	0.0166667	±	0.0166667	0	±	0
total_OTU00760	Barnesiella intestinihominis	86.22	0.0125	±	0.0087684	0.00416667	±	0.00416667	0.0166667	±	0.00629941	0.0125	±	0.0087684	0.00952381	±	0.00952381	0.0125	±	0.0087684	0.00833333	±	0.00545545	0.00416667	±	0.00416667	0.00416667	±	0.00416667	0.00416667	±	0.00416667
total_OTU01553	Barnesiella intestinihominis	87.41	0.00833333	±	0.00545545	0	±	0	0.0125	±	0.00609938	0.025	±	0.0137292	0.00952381	±	0.00614759	0.0166667	±	0.00890871	0.00416667	±	0.00416667	0.00416667	±	0.00416667	0.00833333	±	0.00833333	0.00416667	±	0.00416667
total_OTU03316	Barnesiella intestinihominis	86.22	0.0208333	±	0.00609938	0.0125	±	0.00609938	0.00416667	±	0.00416667	0.00833333	±	0.00833333	0.00952381	±	0.00614759	0.00416667	±	0.00416667	0.00416667	±	0.00416667	0.00416667	±	0.00416667	0.00416667	±	0.00416667	0	±	0
total_OTU00142	Clostridium xylanolyticum	96.27	0.025	±	0.0137292	0.00416667	±	0.00416667	0.0208333	±	0.0087684	0	±	0	0.0047619	±	0.0047619	0.220833	±	0.144329	0.0958333	±	0.034754	0.0375	±	0.015983	0.141667	±	0.0765709	0.145833	±	0.048361
total_OTU00867	Barnesiella intestinihominis	86.7	0.0166667	±	0.00890871	0.00416667	±	0.00416667	0.0166667	±	0.00890871	0.0125	±	0.0087684	0.0047619	±	0.0047619	0.00833333	±	0.00545545	0	±	0	0	±	0	0.00416667	±	0.00416667	0	±	0
total_OTU00997	Lactobacillus murinus	92.54	0.0125	±	0.0087684	0.0208333	±	0.0125	0.0166667	±	0.00890871	0	±	0	0.0047619	±	0.0047619	0	±	0	0.0166667	±	0.0125988	0.0166667	±	0.00629941	0.0125	±	0.00609938	0.0166667	±	0.00629941
total_OTU00940	Clostridium sp. PPf35E6	92.56	0.00416667	±	0.00416667	0.00416667	±	0.00416667	0.00833333	±	0.00545545	0.00416667	±	0.00416667	0.0333333	±	0.0145479	0.0375	±	0.0146892	0.0208333	±	0.0125	0.0166667	±	0.00890871	0.00833333	±	0.00545545	0.0291667	±	0.0116794
total_OTU00983	Shuttleworthia MCE9 173	90.8	0.0208333	±	0.0125	0.00833333	±	0.00545545	0.025	±	0.0163663	0	±	0	0	±	0	0.25	±	0.136131	0.025	±	0.020654	0.0333333	±	0.0188982	0.0625	±	0.034754	0.0208333	±	0.0165921
total_OTU01658	Clostridium celerecrescens	95.02	0.00833333	±	0.00833333	0.00833333	±	0.00545545	0	±	0	0.00416667	±	0.00416667	0.0333333	±	0.0145479	0.475	±	0.174091	0.125	±	0.0712	0	±	0	0.216667	±	0.0998014	0.379167	±	0.15052
total_OTU00449	Lactobacillus johnsonii	92.79	0.0208333	±	0.0087684	0	±	0	0	±	0	0.00416667	±	0.00416667	0.0285714	±	0.0285714	0.00416667	±	0.00416667	0	±	0	0	±	0	0	±	0	0	±	0
total_OTU02987	Barnesiella intestinihominis	85.51	0	±	0	0.00416667	±	0.00416667	0.00416667	±	0.00416667	0.0166667	±	0.00890871	0.0285714	±	0.0134687	0	±	0	0	±	0	0.00833333	±	0.00545545	0	±	0	0.00416667	±	0.00416667
total_OTU00052	Eubacterium siraeum V10Sc8a	94.53	0	±	0	0.00416667	±	0.00416667	0.0291667	±	0.015983	0	±	0	0.0190476	±	0.0099127	0.0541667	±	0.0217649	0.0625	±	0.0213042	0.0375	±	0.0132699	0.0208333	±	0.0125	0.0166667	±	0.00629941
total_OTU01423	Barnesiella intestinihominis YIT 11860	86.16	0.00416667	±	0.00416667	0.00416667	±	0.00416667	0.0125	±	0.0087684	0.0166667	±	0.0125988	0.0142857	±	0.0099127	0	±	0	0	±	0	0	±	0	0.00416667	±	0.00416667	0.00416667	±	0.00416667
total_OTU00047	Anaerotruncus colihominis	95.76	0	±	0	0.00833333	±	0.00545545	0.025	±	0.0121988	0.00416667	±	0.00416667	0.0142857	±	0.0099127	0.0708333	±	0.027049	0.0333333	±	0.0125988	0.0208333	±	0.0107966	0.0916667	±	0.0196699	0.0791667	±	0.0274133
total_OTU00262	Barnesiella intestinihominis	84.8	0	±	0	0.0125	±	0.00609938	0.0166667	±	0.00890871	0.00833333	±	0.00545545	0.0142857	±	0.00673435	0.00833333	±	0.00545545	0.00416667	±	0.00416667	0.00833333	±	0.00545545	0.00416667	±	0.00416667	0.00416667	±	0.00416667
total_OTU01593	Barnesiella intestinihominis	85.27	0.00833333	±	0.00545545	0.00833333	±	0.00833333	0.0208333	±	0.0087684	0	±	0	0.0142857	±	0.0099127	0	±	0	0.00416667	±	0.00416667	0.00833333	±	0.00545545	0.0125	±	0.0125	0	±	0
total_OTU00011	Clostridium sp. Clone-7	95.27	0	±	0	0.00833333	±	0.00833333	0.0333333	±	0.0109109	0	±	0	0.00952381	±	0.00614759	0.0708333	±	0.0364264	0.025	±	0.0121988	0.0875	±	0.0471141	0.108333	±	0.0265399	0.0958333	±	0.0341783
total_OTU00281	Peptococcus oral taxon 075	88.25	0.0125	±	0.00609938	0.00416667	±	0.00416667	0.00416667	±	0.00416667	0.0208333	±	0.0107966	0.00952381	±	0.00614759	0.075	±	0.020654	0.0208333	±	0.0125	0.0291667	±	0.0193521	0.0625	±	0.0230919	0.025	±	0.0104464
total_OTU00539	Barnesiella intestinihominis	85.75	0.0166667	±	0.00890871	0.00416667	±	0.00416667	0.00416667	±	0.00416667	0.0166667	±	0.0125988	0.00952381	±	0.00614759	0.00416667	±	0.00416667	0.0208333	±	0.0125	0.00833333	±	0.00545545	0.00833333	±	0.00545545	0	±	0
total_OTU01668	Peptococcus BU014	89.83	0.00416667	±	0.00416667	0.0291667	±	0.0171796	0.00416667	±	0.00416667	0.00416667	±	0.00416667	0.00952381	±	0.00614759	0.05	±	0.0243975	0.0416667	±	0.0151054	0.0291667	±	0.0116794	0.025	±	0.0137292	0.025	±	0.0104464
total_OTU00341	Clostridium sp. Culture-41	95.52	0	±	0	0.0333333	±	0.0154303	0.0125	±	0.0087684	0	±	0	0.0047619	±	0.0047619	0.0625	±	0.0132699	0.0833333	±	0.0556349	0.025	±	0.0137292	0.0458333	±	0.0125	0.0791667	±	0.0431578
total_OTU00572	Parabacteroides merdae	85.04	0.0125	±	0.00609938	0.00416667	±	0.00416667	0.0125	±	0.00609938	0.0166667	±	0.00890871	0.0047619	±	0.0047619	0.00416667	±	0.00416667	0.00833333	±	0.00545545	0.0125	±	0.0125	0	±	0	0.00416667	±	0.00416667
total_OTU00775	Barnesiella intestinihominis	85.99	0.0208333	±	0.0125	0.00416667	±	0.00416667	0.00833333	±	0.00545545	0.0125	±	0.0087684	0.0047619	±	0.0047619	0.00416667	±	0.00416667	0.00416667	±	0.00416667	0	±	0	0	±	0	0.00416667	±	0.00416667
total_OTU01074	Lactobacillus sp. KC38	87.41	0.00416667	±	0.00416667	0.00833333	±	0.00545545	0.0208333	±	0.0139976	0.0125	±	0.00609938	0.0047619	±	0.0047619	0	±	0	0.00833333	±	0.00833333	0	±	0	0.00416667	±	0.00416667	0	±	0
total_OTU01293	Lactobacillus intestinalis	96.72	0	±	0	0.0208333	±	0.0107966	0.0125	±	0.00609938	0.0125	±	0.0087684	0.0047619	±	0.0047619	0	±	0	0.00833333	±	0.00545545	0.00416667	±	0.00416667	0	±	0	0	±	0
total_OTU01628	Porphyromonas catoniae	87.38	0.0125	±	0.0087684	0.00416667	±	0.00416667	0.025	±	0.0104464	0.00416667	±	0.00416667	0.0047619	±	0.0047619	0.00416667	±	0.00416667	0.00416667	±	0.00416667	0.0208333	±	0.0087684	0	±	0	0.00416667	±	0.00416667
total_OTU02028	Porphyromonas catoniae	87.62	0.0125	±	0.00609938	0	±	0	0.0125	±	0.00609938	0.0208333	±	0.0107966	0.0047619	±	0.0047619	0.00416667	±	0.00416667	0	±	0	0.0125	±	0.0087684	0	±	0	0	±	0
total_OTU00209	Intestinimonas butyriciproducens	96.3	0.00416667	±	0.00416667	0	±	0	0.0416667	±	0.0121988	0	±	0	0.0047619	±	0.0047619	0.0708333	±	0.0369671	0.0333333	±	0.0125988	0.0208333	±	0.00609938	0.025	±	0.0104464	0.025	±	0.0121988
total_OTU00006	Lactobacillus johnsonii	91.77	0.00833333	±	0.00545545	0.025	±	0.0175368	0.0166667	±	0.0125988	0	±	0	0	±	0	0.0125	±	0.0087684	0.0375	±	0.0132699	0.00833333	±	0.00833333	0.0166667	±	0.00629941	0.0208333	±	0.00609938
total_OTU00326	Clostridium boliviensis	94.78	0	±	0	0.0208333	±	0.0107966	0.0291667	±	0.0132699	0	±	0	0	±	0	0.0458333	±	0.0251484	0.075	±	0.0435298	0.00833333	±	0.00833333	0.0708333	±	0.0341783	0.0291667	±	0.0132699
total_OTU02385	Barnesiella intestinihominis	86.7	0.0125	±	0.00609938	0.025	±	0.0104464	0	±	0	0.0125	±	0.0125	0	±	0	0	±	0	0	±	0	0	±	0	0	±	0	0	±	0
total_OTU00181	Clostridium sp. Culture-41	92.54	0	±	0	0	±	0	0.0416667	±	0.0175368	0.00833333	±	0.00833333	0	±	0	0.0541667	±	0.0541667	0.00416667	±	0.00416667	0.0541667	±	0.0281278	0.2875	±	0.184083	0.0666667	±	0.0530798
total_OTU00083	Clostridium sp. M62/1	96.27	0	±	0	0	±	0	0.00416667	±	0.00416667	0.0166667	±	0.0166667	0.0285714	±	0.0198254	0.0125	±	0.00609938	0.0166667	±	0.0166667	0.00833333	±	0.00833333	0.0958333	±	0.044738	0.0958333	±	0.0543495
total_OTU00265	Clostridium saccharolyticum WM1	94.28	0	±	0	0.00416667	±	0.00416667	0.0125	±	0.0125	0.00416667	±	0.00416667	0.0285714	±	0.0184428	0.120833	±	0.0983873	0.0416667	±	0.020654	0.05	±	0.0333333	0.154167	±	0.102728	0.25	±	0.0734631
total_OTU00318	Clostridium sp. AUH-JLC235	96.05	0	±	0	0.00833333	±	0.00833333	0.00416667	±	0.00416667	0.00833333	±	0.00545545	0.0285714	±	0.0184428	0.0541667	±	0.0125	0.0208333	±	0.0087684	0.0666667	±	0.0218218	0.0541667	±	0.0198581	0.0666667	±	0.0251976
total_OTU00021	Roseburia sp. 499	93.53	0	±	0	0	±	0	0.0166667	±	0.00890871	0.00833333	±	0.00545545	0.0238095	±	0.0119839	0.0166667	±	0.00890871	0.0416667	±	0.0286952	0.0416667	±	0.0286952	0.0583333	±	0.0402127	0.075	±	0.0381881
total_OTU00674	Clostridiales MCE7 107	86.14	0.00416667	±	0.00416667	0.00416667	±	0.00416667	0.0208333	±	0.0125	0	±	0	0.0190476	±	0.0099127	0.0125	±	0.0087684	0.025	±	0.020654	0.00833333	±	0.00545545	0	±	0	0.0125	±	0.0087684
total_OTU02677	Porphyromonas catoniae ATCC 51270	84.32	0.00416667	±	0.00416667	0.00833333	±	0.00545545	0.00833333	±	0.00545545	0.00833333	±	0.00545545	0.0190476	±	0.0142857	0	±	0	0.00833333	±	0.00833333	0	±	0	0	±	0	0	±	0
total_OTU01349	Porphyromonas catoniae	85.99	0.0125	±	0.00609938	0	±	0	0.00833333	±	0.00545545	0.0125	±	0.00609938	0.0142857	±	0.00673435	0	±	0	0.00416667	±	0.00416667	0.00416667	±	0.00416667	0.00416667	±	0.00416667	0	±	0
total_OTU00790	Parabacteroides distasonis ATCC 8503	84.56	0.00416667	±	0.00416667	0.00833333	±	0.00545545	0.0166667	±	0.00629941	0.00416667	±	0.00416667	0.0142857	±	0.00673435	0.00416667	±	0.00416667	0.00833333	±	0.00545545	0.00416667	±	0.00416667	0	±	0	0	±	0
total_OTU00239	Tannerella oral taxon 808	86.46	0	±	0	0.0125	±	0.0087684	0.0166667	±	0.00629941	0.00833333	±	0.00833333	0.00952381	±	0.00614759	0.00416667	±	0.00416667	0	±	0	0.0125	±	0.00609938	0	±	0	0	±	0
total_OTU00244	Peptococcus BU014	93.83	0.00833333	±	0.00833333	0.00416667	±	0.00416667	0.0166667	±	0.00890871	0.00833333	±	0.00833333	0.00952381	±	0.00614759	0.0375	±	0.0146892	0.00833333	±	0.00833333	0.0541667	±	0.0153498	0.0458333	±	0.0165921	0.0125	±	0.00609938
total_OTU03261	Barnesiella intestinihominis	85.27	0	±	0	0.00833333	±	0.00545545	0.0125	±	0.0087684	0.0166667	±	0.0125988	0.00952381	±	0.00614759	0	±	0	0.00416667	±	0.00416667	0	±	0	0	±	0	0	±	0
total_OTU03549	Barnesiella intestinihominis	87.17	0.00833333	±	0.00833333	0.00833333	±	0.00545545	0.0125	±	0.00609938	0.0125	±	0.0087684	0.0047619	±	0.0047619	0.0125	±	0.0087684	0.0125	±	0.0087684	0	±	0	0.00416667	±	0.00416667	0	±	0
total_OTU00220	Subdoligranulum sp. 4_3_54A2FAA	97.01	0	±	0	0.0166667	±	0.0109109	0.0208333	±	0.0125	0.00416667	±	0.00416667	0.0047619	±	0.0047619	0.0166667	±	0.00629941	0.0583333	±	0.0279952	0.0125	±	0.00609938	0.0125	±	0.00609938	0.00833333	±	0.00545545
total_OTU00478	Clostridium asparagiforme DSM 15981	94.28	0	±	0	0.00833333	±	0.00545545	0.025	±	0.0121988	0.00833333	±	0.00545545	0.0047619	±	0.0047619	0.0375	±	0.0132699	0.00416667	±	0.00416667	0.0375	±	0.0116794	0.0416667	±	0.0121988	0.0125	±	0.00609938
total_OTU00153	Clostridium populeti	95.02	0	±	0	0	±	0	0.0416667	±	0.0175368	0.00416667	±	0.00416667	0	±	0	0.35	±	0.247287	0.0708333	±	0.0341783	0.2125	±	0.0895176	0.2375	±	0.0831993	0.120833	±	0.0530564
total_OTU00419	Lactobacillus reuteri SD2112	92.04	0	±	0	0.0166667	±	0.00629941	0.0291667	±	0.0132699	0	±	0	0	±	0	0.00833333	±	0.00545545	0.0375	±	0.0116794	0.025	±	0.0104464	0.0208333	±	0.0087684	0.0166667	±	0.00890871
total_OTU00543	Clostridium xylanolyticum	95.52	0.0166667	±	0.0109109	0.00833333	±	0.00545545	0.0208333	±	0.0125	0	±	0	0	±	0	0.108333	±	0.0683566	0.0791667	±	0.0332961	0.0333333	±	0.00890871	0.125	±	0.0559017	0.25	±	0.0838082
total_OTU00691	Lactobacillus intestinalis	85.75	0.00416667	±	0.00416667	0.00833333	±	0.00545545	0.0208333	±	0.00609938	0.0125	±	0.0087684	0	±	0	0	±	0	0.00416667	±	0.00416667	0.00833333	±	0.00833333	0.00833333	±	0.00545545	0	±	0
total_OTU01169	Roseburia intestinalis	98.02	0	±	0	0.00416667	±	0.00416667	0.0333333	±	0.0199205	0.00833333	±	0.00833333	0	±	0	0.00416667	±	0.00416667	0.0208333	±	0.0087684	0.025	±	0.00833333	0.0208333	±	0.0125	0.0208333	±	0.00609938
total_OTU01359	Lactobacillus reuteri	96.72	0.0125	±	0.00609938	0.0208333	±	0.0107966	0.0125	±	0.00609938	0	±	0	0	±	0	0	±	0	0.0166667	±	0.00629941	0.0375	±	0.015983	0.0125	±	0.00609938	0.00833333	±	0.00545545
total_OTU00214	Anaerotruncus colihominis	92.27	0	±	0	0.0166667	±	0.00890871	0	±	0	0	±	0	0.0285714	±	0.0134687	0.00416667	±	0.00416667	0.00833333	±	0.00545545	0.00416667	±	0.00416667	0.00833333	±	0.00545545	0.0416667	±	0.0196699
total_OTU00023	Desulfotomaculum sp. SN1_H	96.52	0	±	0	0.0125	±	0.0087684	0.00416667	±	0.00416667	0.00416667	±	0.00416667	0.0238095	±	0.00614759	0.0666667	±	0.0154303	0.0833333	±	0.0436436	0.0458333	±	0.0208333	0.0791667	±	0.0243466	0.191667	±	0.103653
total_OTU00140	Peptococcus BU014	90.1	0.00416667	±	0.00416667	0.00416667	±	0.00416667	0.0125	±	0.00609938	0.00416667	±	0.00416667	0.0190476	±	0.00673435	0.0333333	±	0.00890871	0.0666667	±	0.0259731	0.0208333	±	0.0107966	0.0458333	±	0.0198581	0.0291667	±	0.0171796
total_OTU00194	Clostridium leptum	94.78	0	±	0	0.00416667	±	0.00416667	0.025	±	0.00833333	0	±	0	0.0142857	±	0.00673435	0.0583333	±	0.0151054	0.025	±	0.00833333	0.0375	±	0.0171796	0.0833333	±	0.0140859	0.0458333	±	0.0125
total_OTU00371	Lactobacillus johnsonii	94.54	0.0291667	±	0.0116794	0	±	0	0	±	0	0.00416667	±	0.00416667	0.00952381	±	0.00952381	0	±	0	0	±	0	0	±	0	0	±	0	0	±	0
total_OTU00484	Lactobacillus intestinalis	93.32	0	±	0	0.00833333	±	0.00545545	0.0208333	±	0.0087684	0.00416667	±	0.00416667	0.00952381	±	0.00614759	0	±	0	0.00416667	±	0.00416667	0.0125	±	0.0087684	0	±	0	0.00416667	±	0.00416667
total_OTU00607	Dehalobacterium formicoaceticum	91.36	0	±	0	0.0208333	±	0.0087684	0.0125	±	0.00609938	0	±	0	0.00952381	±	0.00952381	0.0333333	±	0.0109109	0.0291667	±	0.0116794	0.0291667	±	0.00755272	0.0208333	±	0.0087684	0.0291667	±	0.0132699
total_OTU00627	Lactobacillus intestinalis	86.22	0.0125	±	0.0087684	0.00416667	±	0.00416667	0.0166667	±	0.00890871	0	±	0	0.00952381	±	0.00614759	0	±	0	0	±	0	0	±	0	0	±	0	0	±	0
total_OTU00628	Barnesiella intestinihominis	85.51	0.00416667	±	0.00416667	0.0125	±	0.00609938	0.00833333	±	0.00545545	0.00833333	±	0.00545545	0.00952381	±	0.00614759	0	±	0	0.00833333	±	0.00545545	0	±	0	0	±	0	0	±	0
total_OTU00629	Lactobacillus johnsonii	87.62	0.00833333	±	0.00545545	0.00833333	±	0.00545545	0.0125	±	0.00609938	0.00416667	±	0.00416667	0.00952381	±	0.00952381	0.00416667	±	0.00416667	0	±	0	0	±	0	0.00416667	±	0.00416667	0	±	0
total_OTU00837	Lactobacillus reuteri	96.95	0.00833333	±	0.00545545	0.00833333	±	0.00833333	0.0166667	±	0.00890871	0	±	0	0.00952381	±	0.00952381	0.00416667	±	0.00416667	0.00416667	±	0.00416667	0.00416667	±	0.00416667	0.00833333	±	0.00545545	0.0125	±	0.0125
total_OTU01166	Lactobacillus johnsonii	97.19	0.00416667	±	0.00416667	0.00416667	±	0.00416667	0.025	±	0.0104464	0	±	0	0.00952381	±	0.00614759	0	±	0	0.00416667	±	0.00416667	0	±	0	0	±	0	0	±	0
total_OTU01279	Lactobacillus reuteri	94.61	0.0125	±	0.0087684	0.0166667	±	0.00890871	0	±	0	0.00416667	±	0.00416667	0.00952381	±	0.00614759	0	±	0	0.00416667	±	0.00416667	0.00833333	±	0.00545545	0	±	0	0	±	0
total_OTU03602	Barnesiella intestinihominis	87.65	0.00833333	±	0.00545545	0.0125	±	0.00609938	0.00833333	±	0.00545545	0.00416667	±	0.00416667	0.00952381	±	0.00614759	0.0166667	±	0.00890871	0	±	0	0.00416667	±	0.00416667	0.00416667	±	0.00416667	0.00416667	±	0.00416667
total_OTU01104	Lactobacillus secaliphilus	83.57	0.00833333	±	0.00833333	0.00416667	±	0.00416667	0.0166667	±	0.00890871	0.00833333	±	0.00545545	0.0047619	±	0.0047619	0	±	0	0.0125	±	0.0087684	0.00416667	±	0.00416667	0	±	0	0	±	0
total_OTU01193	Clostridium saccharolyticum	94.53	0	±	0	0.00833333	±	0.00833333	0.0291667	±	0.0132699	0	±	0	0.0047619	±	0.0047619	0	±	0	0.0125	±	0.0125	0.00833333	±	0.00545545	0.00833333	±	0.00545545	0.00416667	±	0.00416667
total_OTU01259	Peptococcus BU014	93.09	0.00833333	±	0.00833333	0	±	0	0.0291667	±	0.015983	0	±	0	0.0047619	±	0.0047619	0.0708333	±	0.0239357	0.00416667	±	0.00416667	0.0166667	±	0.00890871	0.0208333	±	0.0107966	0	±	0
total_OTU01840	Clostridium sp. Culture-1	96.79	0	±	0	0.00416667	±	0.00416667	0.0291667	±	0.0171796	0.00416667	±	0.00416667	0.0047619	±	0.0047619	0.025	±	0.00833333	0.0125	±	0.00609938	0	±	0	0.0208333	±	0.00609938	0.0291667	±	0.00983495
total_OTU02611	Barnesiella intestinihominis	86.46	0.0125	±	0.0087684	0.00416667	±	0.00416667	0.0125	±	0.00609938	0.00833333	±	0.00545545	0.0047619	±	0.0047619	0	±	0	0	±	0	0.00833333	±	0.00545545	0	±	0	0	±	0
total_OTU00157	Clostridium hathewayi	96.77	0	±	0	0.0125	±	0.0125	0.0291667	±	0.0116794	0	±	0	0	±	0	0.0583333	±	0.0265399	0.0125	±	0.0087684	0.0291667	±	0.00983495	0.0166667	±	0.00890871	0.00833333	±	0.00833333
total_OTU00558	Porphyromonas catoniae	86.94	0.0291667	±	0.0132699	0	±	0	0	±	0	0.0125	±	0.0087684	0	±	0	0.0125	±	0.0087684	0.00416667	±	0.00416667	0.00833333	±	0.00545545	0	±	0	0.00416667	±	0.00416667
total_OTU03244	Clostridium sp. A9	98.01	0.0166667	±	0.00629941	0.00833333	±	0.00833333	0.0166667	±	0.00890871	0	±	0	0	±	0	0.00416667	±	0.00416667	0.00416667	±	0.00416667	0	±	0	0.025	±	0.0163663	0.00416667	±	0.00416667
total_OTU00150	Clostridium sp. Culture-41	94.28	0	±	0	0.00833333	±	0.00833333	0.0333333	±	0.0125988	0	±	0	0	±	0	0.1625	±	0.0976789	0.0541667	±	0.0314576	0.120833	±	0.0491747	0.2125	±	0.0580563	0.195833	±	0.0931029
total_OTU00243	Clostridium saccharolyticum	97.01	0	±	0	0.00833333	±	0.00833333	0	±	0	0	±	0	0.0333333	±	0.0241249	0.0583333	±	0.0233588	0.175	±	0.0977424	0	±	0	0.0291667	±	0.0193521	0.308333	±	0.219284
total_OTU00487	Lactobacillus johnsonii	94.38	0.0333333	±	0.0208928	0	±	0	0	±	0	0.00833333	±	0.00833333	0	±	0	0	±	0	0	±	0	0	±	0	0.00416667	±	0.00416667	0	±	0
total_OTU00600	Oscillibacter ruminantium GH1	93.81	0.0416667	±	0.0416667	0	±	0	0	±	0	0	±	0	0	±	0	0	±	0	0	±	0	0	±	0	0	±	0	0	±	0
total_OTU01344	Bifidobacterium stercoris	100	0.0375	±	0.0291667	0.00416667	±	0.00416667	0	±	0	0	±	0	0	±	0	0	±	0	0	±	0	0	±	0	0	±	0	0	±	0
total_OTU00602	Peptococcus BU014	92.06	0.0125	±	0.0125	0	±	0	0.00416667	±	0.00416667	0.00416667	±	0.00416667	0.0190476	±	0.00673435	0.0541667	±	0.0208333	0.0291667	±	0.0203516	0.0125	±	0.0087684	0.00416667	±	0.00416667	0.0125	±	0.00609938
total_OTU00073	Ruminococcus torques L2-14	96.02	0	±	0	0.00833333	±	0.00545545	0.0166667	±	0.0166667	0	±	0	0.0142857	±	0.00673435	0.0125	±	0.0087684	0.0166667	±	0.0109109	0.00833333	±	0.00545545	0	±	0	0.0208333	±	0.0107966
total_OTU00132	Anaerostipes sp. 992a	87	0.00833333	±	0.00833333	0.00833333	±	0.00833333	0.00833333	±	0.00545545	0	±	0	0.0142857	±	0.00673435	0.0166667	±	0.00890871	0	±	0	0.00833333	±	0.00545545	0.0208333	±	0.0087684	0.00833333	±	0.00833333
total_OTU00227	Eubacterium sp. WAL 18692	96.28	0	±	0	0.00833333	±	0.00545545	0.0125	±	0.0087684	0.00416667	±	0.00416667	0.0142857	±	0.00673435	0.0541667	±	0.0139976	0.0458333	±	0.0107966	0.0166667	±	0.00890871	0.0291667	±	0.0132699	0.0291667	±	0.0116794
total_OTU00442	Clostridium sp. Clone-49	95.52	0	±	0	0.0166667	±	0.0125988	0.00833333	±	0.00545545	0	±	0	0.0142857	±	0.00673435	0.025	±	0.00833333	0.0166667	±	0.00890871	0.00833333	±	0.00545545	0.0458333	±	0.0177477	0.0375	±	0.00983495
total_OTU00733	Eubacterium tortuosum	90.85	0.00416667	±	0.00416667	0.00833333	±	0.00545545	0.00416667	±	0.00416667	0.00833333	±	0.00545545	0.0142857	±	0.0142857	0.0208333	±	0.0125	0.0291667	±	0.015983	0.0166667	±	0.00890871	0.00416667	±	0.00416667	0.0375	±	0.0329968
total_OTU00729	Lactobacillus murinus	86.94	0.00833333	±	0.00545545	0.00833333	±	0.00545545	0.00416667	±	0.00416667	0.00833333	±	0.00833333	0.00952381	±	0.00614759	0	±	0	0.00833333	±	0.00545545	0	±	0	0	±	0	0	±	0
total_OTU00827	Barnesiella intestinihominis	86.94	0.00416667	±	0.00416667	0.00833333	±	0.00545545	0.00833333	±	0.00545545	0.00833333	±	0.00545545	0.00952381	±	0.00614759	0	±	0	0	±	0	0	±	0	0	±	0	0	±	0
total_OTU00766	Oscillospira guilliermondii	95.3	0	±	0	0.00416667	±	0.00416667	0.025	±	0.0121988	0	±	0	0.00952381	±	0.00614759	0.0333333	±	0.0109109	0.0125	±	0.00609938	0	±	0	0.0125	±	0.0087684	0.0333333	±	0.0125988
total_OTU00993	Lactobacillus reuteri	85.95	0.0125	±	0.00609938	0.0125	±	0.0087684	0.00833333	±	0.00545545	0	±	0	0.0047619	±	0.0047619	0	±	0	0.00416667	±	0.00416667	0.0125	±	0.0087684	0.00416667	±	0.00416667	0.00416667	±	0.00416667
total_OTU00454	Clostridium scindens	92.54	0	±	0	0.00833333	±	0.00833333	0.0291667	±	0.015983	0	±	0	0	±	0	0.00416667	±	0.00416667	0.0208333	±	0.00609938	0.025	±	0.0137292	0.00833333	±	0.00545545	0.00416667	±	0.00416667
total_OTU00461	Lactobacillus murinus	83.8	0.00416667	±	0.00416667	0.0125	±	0.00609938	0.0125	±	0.00609938	0.00833333	±	0.00545545	0	±	0	0.00416667	±	0.00416667	0.0125	±	0.0125	0.00416667	±	0.00416667	0	±	0	0	±	0
total_OTU00706	Clostridiales MCE7 107	86.14	0	±	0	0	±	0	0.0375	±	0.0213042	0	±	0	0	±	0	0.00833333	±	0.00545545	0.00416667	±	0.00416667	0.00416667	±	0.00416667	0	±	0	0	±	0
total_OTU01568	Akkermansia muciniphila	96.81	0	±	0	0.00416667	±	0.00416667	0.0166667	±	0.00629941	0.0166667	±	0.0125988	0	±	0	0.00416667	±	0.00416667	0.00833333	±	0.00545545	0.00833333	±	0.00545545	0	±	0	0	±	0
total_OTU00926	Acetanaerobacterium elongatum	92.52	0	±	0	0.00833333	±	0.00545545	0.00416667	±	0.00416667	0	±	0	0.0238095	±	0.00952381	0.0125	±	0.0087684	0.00416667	±	0.00416667	0	±	0	0.00416667	±	0.00416667	0.025	±	0.0137292
total_OTU00238	Clostridium scindens	98.26	0.00416667	±	0.00416667	0.00833333	±	0.00545545	0.00416667	±	0.00416667	0	±	0	0.0190476	±	0.0099127	0.0291667	±	0.00983495	0.0208333	±	0.0087684	0.025	±	0.0104464	0.0291667	±	0.0132699	0.0333333	±	0.0251976
total_OTU00458	Clostridium sp. A9	95.77	0	±	0	0.00833333	±	0.00833333	0.00833333	±	0.00833333	0	±	0	0.0190476	±	0.00673435	0.0416667	±	0.0151054	0.0333333	±	0.00890871	0.0375	±	0.0132699	0.1125	±	0.0338868	0.075	±	0.0279952
total_OTU01047	Porphyromonas catoniae	87.8	0.00416667	±	0.00416667	0.00416667	±	0.00416667	0.00833333	±	0.00545545	0.00416667	±	0.00416667	0.0142857	±	0.0099127	0.00416667	±	0.00416667	0	±	0	0.00416667	±	0.00416667	0	±	0	0	±	0
total_OTU01110	Lactobacillus johnsonii	96.72	0.00833333	±	0.00545545	0	±	0	0.0125	±	0.00609938	0	±	0	0.0142857	±	0.0099127	0	±	0	0.00416667	±	0.00416667	0	±	0	0	±	0	0.00416667	±	0.00416667
total_OTU01151	Peptococcus BU014	87.59	0	±	0	0.00833333	±	0.00833333	0.0125	±	0.00609938	0	±	0	0.0142857	±	0.00673435	0.0125	±	0.00609938	0.0125	±	0.0087684	0.0125	±	0.00609938	0.025	±	0.0104464	0.00416667	±	0.00416667
total_OTU02986	Barnesiella intestinihominis	88.6	0.00833333	±	0.00545545	0	±	0	0.00833333	±	0.00545545	0.00833333	±	0.00545545	0.00952381	±	0.00614759	0	±	0	0	±	0	0.00833333	±	0.00545545	0.00416667	±	0.00416667	0.00416667	±	0.00416667
total_OTU00586	Eubacterium contortum	96.27	0.00416667	±	0.00416667	0.0166667	±	0.00890871	0.00416667	±	0.00416667	0	±	0	0.00952381	±	0.00614759	0.0375	±	0.0132699	0.0291667	±	0.00755272	0.0458333	±	0.0165921	0.0458333	±	0.0153498	0.0291667	±	0.015983
total_OTU00036	Clostridium celerecrescens	95.52	0	±	0	0.0125	±	0.0087684	0.00833333	±	0.00545545	0.00833333	±	0.00833333	0.0047619	±	0.0047619	0.025	±	0.0163663	0.0208333	±	0.0125	0	±	0	0.35	±	0.159364	0.0416667	±	0.025
total_OTU00714	Barnesiella intestinihominis	86.67	0.00416667	±	0.00416667	0.00833333	±	0.00545545	0.00416667	±	0.00416667	0.0125	±	0.00609938	0.0047619	±	0.0047619	0.00416667	±	0.00416667	0	±	0	0.0125	±	0.0087684	0	±	0	0	±	0
total_OTU00753	Clostridium sp. ASF502	100	0.00416667	±	0.00416667	0.00833333	±	0.00833333	0.00833333	±	0.00545545	0.00833333	±	0.00833333	0.0047619	±	0.0047619	0.0208333	±	0.0087684	0.0208333	±	0.0107966	0.00416667	±	0.00416667	0.025	±	0.0137292	0.0208333	±	0.00609938
total_OTU01472	Lactobacillus murinus	96.49	0	±	0	0.00833333	±	0.00545545	0.0125	±	0.00609938	0.00833333	±	0.00545545	0.0047619	±	0.0047619	0.00833333	±	0.00545545	0.00833333	±	0.00833333	0.00416667	±	0.00416667	0.0208333	±	0.0087684	0	±	0
total_OTU01786	Barnesiella intestinihominis	85.04	0.00416667	±	0.00416667	0	±	0	0.0166667	±	0.00629941	0.00833333	±	0.00545545	0.0047619	±	0.0047619	0	±	0	0	±	0	0.00416667	±	0.00416667	0	±	0	0.00833333	±	0.00833333
total_OTU03598	Barnesiella intestinihominis	88.12	0.00833333	±	0.00833333	0.00416667	±	0.00416667	0.00833333	±	0.00545545	0.00833333	±	0.00545545	0.0047619	±	0.0047619	0	±	0	0	±	0	0	±	0	0	±	0	0	±	0
total_OTU01111	Clostridium sp. ID4	86.82	0.00833333	±	0.00545545	0.0125	±	0.00609938	0.0125	±	0.00609938	0	±	0	0	±	0	0.00416667	±	0.00416667	0	±	0	0.00833333	±	0.00545545	0	±	0	0	±	0
total_OTU00312	Clostridium sp. Culture-41	94.28	0	±	0	0.00416667	±	0.00416667	0.0291667	±	0.0132699	0	±	0	0	±	0	0.1625	±	0.0697039	0.0125	±	0.0087684	0.0458333	±	0.0125	0.1	±	0.0408248	0.0208333	±	0.0165921
total_OTU00390	Butyricicoccus pullicaecorum	94.79	0	±	0	0.0125	±	0.00609938	0.0166667	±	0.00629941	0.00416667	±	0.00416667	0	±	0	0.00416667	±	0.00416667	0.0208333	±	0.0087684	0.0125	±	0.0087684	0.141667	±	0.0665922	0.0166667	±	0.00890871
total_OTU00783	Clostridium phytofermentans ISDg	85.25	0	±	0	0.0166667	±	0.0125988	0.0166667	±	0.00890871	0	±	0	0	±	0	0.0166667	±	0.00629941	0.00416667	±	0.00416667	0.0166667	±	0.00890871	0.00833333	±	0.00545545	0.00833333	±	0.00833333
total_OTU01105	Alistipes sp. JC136	90.52	0.0333333	±	0.0333333	0	±	0	0	±	0	0	±	0	0	±	0	0	±	0	0	±	0	0	±	0	0	±	0	0	±	0
total_OTU01372	Barnesiella intestinihominis	85.27	0.00416667	±	0.00416667	0.00833333	±	0.00545545	0.0166667	±	0.00890871	0.00416667	±	0.00416667	0	±	0	0.00416667	±	0.00416667	0	±	0	0.0125	±	0.00609938	0	±	0	0.00416667	±	0.00416667
total_OTU01930	Eubacterium biforme DSM 3989	85.45	0	±	0	0.00416667	±	0.00416667	0.0291667	±	0.00983495	0	±	0	0	±	0	0	±	0	0.00416667	±	0.00416667	0.0208333	±	0.0125	0	±	0	0	±	0
total_OTU02456	Porphyromonas catoniae	86.7	0.0125	±	0.00609938	0.00416667	±	0.00416667	0.00833333	±	0.00545545	0.00833333	±	0.00833333	0	±	0	0.00416667	±	0.00416667	0	±	0	0.00833333	±	0.00545545	0	±	0	0	±	0
total_OTU00033	Ruminococcus flavefaciens	95.02	0	±	0	0	±	0	0.0125	±	0.00609938	0	±	0	0.0190476	±	0.0099127	0.0541667	±	0.0235176	0.0166667	±	0.0166667	0.0833333	±	0.0333333	0.1375	±	0.051346	0.258333	±	0.074469
total_OTU01178	Peptococcus BU014	92.54	0	±	0	0.0125	±	0.0087684	0	±	0	0	±	0	0.0190476	±	0.0190476	0	±	0	0.0125	±	0.0125	0	±	0	0	±	0	0.00833333	±	0.00545545
total_OTU01527	Lactobacillus johnsonii	89.46	0.00833333	±	0.00545545	0	±	0	0	±	0	0.00416667	±	0.00416667	0.0190476	±	0.0142857	0	±	0	0	±	0	0	±	0	0.00416667	±	0.00416667	0	±	0
total_OTU00174	Clostridium sp. Clone-47	99	0	±	0	0.0125	±	0.0087684	0.00416667	±	0.00416667	0	±	0	0.0142857	±	0.00673435	0.0583333	±	0.0215933	0.108333	±	0.0435298	0.025	±	0.0121988	0.0416667	±	0.0215933	0.0958333	±	0.0424626
total_OTU00499	Oscillospira guilliermondii	95.05	0	±	0	0.00833333	±	0.00545545	0.00833333	±	0.00545545	0	±	0	0.0142857	±	0.0099127	0.0125	±	0.00609938	0.00833333	±	0.00833333	0.0291667	±	0.0116794	0.025	±	0.0121988	0.025	±	0.0137292
total_OTU00644	Lactobacillus oris PB013-T2-3	92.57	0	±	0	0.00833333	±	0.00833333	0.00416667	±	0.00416667	0.00416667	±	0.00416667	0.0142857	±	0.00673435	0	±	0	0.00416667	±	0.00416667	0.00416667	±	0.00416667	0	±	0	0.00833333	±	0.00545545
total_OTU00863	Clostridium disporicum	96.27	0.0166667	±	0.00890871	0	±	0	0	±	0	0	±	0	0.0142857	±	0.00673435	0	±	0	0	±	0	0	±	0	0	±	0	0.00416667	±	0.00416667
total_OTU01022	Barnesiella intestinihominis YIT 11860	86.63	0.00416667	±	0.00416667	0	±	0	0.00833333	±	0.00833333	0.00416667	±	0.00416667	0.0142857	±	0.0099127	0	±	0	0	±	0	0	±	0	0	±	0	0.00416667	±	0.00416667
total_OTU00089	Peptococcus BU014	90.57	0.00416667	±	0.00416667	0	±	0	0.00833333	±	0.00545545	0.00833333	±	0.00833333	0.00952381	±	0.00952381	0.0125	±	0.0087684	0.00416667	±	0.00416667	0.0333333	±	0.00890871	0.0291667	±	0.0247507	0.0125	±	0.00609938
total_OTU00413	Oribacterium sinus	84.79	0.00833333	±	0.00545545	0.00416667	±	0.00416667	0.00833333	±	0.00545545	0	±	0	0.00952381	±	0.00614759	0.0208333	±	0.0165921	0	±	0	0.0125	±	0.0087684	0.0166667	±	0.00890871	0	±	0
total_OTU00433	Porphyromonas catoniae	84.8	0	±	0	0.00833333	±	0.00545545	0.00416667	±	0.00416667	0.00833333	±	0.00545545	0.00952381	±	0.00614759	0	±	0	0.00416667	±	0.00416667	0.00416667	±	0.00416667	0.0125	±	0.00609938	0	±	0
total_OTU01637	Barnesiella intestinihominis	84.09	0.0125	±	0.0087684	0	±	0	0.00833333	±	0.00545545	0	±	0	0.00952381	±	0.00614759	0.00833333	±	0.00545545	0	±	0	0.00416667	±	0.00416667	0	±	0	0	±	0
total_OTU01919	Barnesiella intestinihominis	86.46	0.00416667	±	0.00416667	0.00416667	±	0.00416667	0.00416667	±	0.00416667	0.00833333	±	0.00545545	0.00952381	±	0.00614759	0	±	0	0	±	0	0	±	0	0	±	0	0.00416667	±	0.00416667
total_OTU02589	Oscillibacter valericigenes	95.05	0	±	0	0.0125	±	0.0125	0.00833333	±	0.00545545	0	±	0	0.00952381	±	0.00952381	0.0208333	±	0.0087684	0.0125	±	0.0125	0.00416667	±	0.00416667	0.0291667	±	0.0171796	0.0583333	±	0.0175368
total_OTU00202	Clostridium sp. M62/1	94.28	0	±	0	0	±	0	0.0208333	±	0.00609938	0	±	0	0.00952381	±	0.00952381	0.0708333	±	0.0132699	0.0333333	±	0.00629941	0.0375	±	0.00983495	0.0333333	±	0.0154303	0.0875	±	0.0251484
total_OTU00245	Lactobacillus ruminis	91.34	0	±	0	0.00416667	±	0.00416667	0.0166667	±	0.00890871	0	±	0	0.00952381	±	0.00614759	0.00416667	±	0.00416667	0.00416667	±	0.00416667	0	±	0	0	±	0	0.00833333	±	0.00545545
total_OTU00411	Coprococcus catus	95.52	0	±	0	0.00416667	±	0.00416667	0.0166667	±	0.0125988	0	±	0	0.00952381	±	0.00614759	0.0416667	±	0.0104464	0.025	±	0.0104464	0.0166667	±	0.00890871	0.0208333	±	0.0165921	0.0291667	±	0.0132699
total_OTU00474	Clostridium sp. M62/1	97.26	0	±	0	0.00416667	±	0.00416667	0.0125	±	0.0087684	0.00416667	±	0.00416667	0.00952381	±	0.00952381	0.0291667	±	0.015983	0.0208333	±	0.0087684	0.0541667	±	0.0188325	0.0375	±	0.0132699	0.0833333	±	0.0339233
total_OTU00778	Barnesiella intestinihominis	86.22	0.00416667	±	0.00416667	0.00833333	±	0.00833333	0.00416667	±	0.00416667	0.00416667	±	0.00416667	0.00952381	±	0.00614759	0	±	0	0.00416667	±	0.00416667	0	±	0	0	±	0	0.00416667	±	0.00416667
total_OTU01367	Christensenella minuta	85.68	0	±	0	0.00416667	±	0.00416667	0.0166667	±	0.0166667	0	±	0	0.00952381	±	0.00614759	0	±	0	0	±	0	0	±	0	0	±	0	0.00833333	±	0.00545545
total_OTU02087	Lactobacillus sp. ID9203	83.33	0.00416667	±	0.00416667	0.00416667	±	0.00416667	0.00833333	±	0.00545545	0.00416667	±	0.00416667	0.00952381	±	0.00952381	0	±	0	0	±	0	0	±	0	0	±	0	0	±	0
total_OTU02413	Porphyromonas catoniae	87.83	0.00833333	±	0.00833333	0.00416667	±	0.00416667	0.00416667	±	0.00416667	0.00416667	±	0.00416667	0.00952381	±	0.00614759	0	±	0	0.00416667	±	0.00416667	0	±	0	0.00416667	±	0.00416667	0	±	0
total_OTU03014	Barnesiella intestinihominis	87.41	0.00416667	±	0.00416667	0.00416667	±	0.00416667	0.00833333	±	0.00545545	0.00416667	±	0.00416667	0.00952381	±	0.00614759	0.00833333	±	0.00545545	0	±	0	0.00416667	±	0.00416667	0.00416667	±	0.00416667	0	±	0
total_OTU04517	Barnesiella intestinihominis	86.22	0.0166667	±	0.0109109	0	±	0	0	±	0	0.00416667	±	0.00416667	0.00952381	±	0.00614759	0	±	0	0	±	0	0.00416667	±	0.00416667	0	±	0	0	±	0
total_OTU00183	Eubacterium plexicaudatum	96.02	0	±	0	0.0125	±	0.0087684	0.0125	±	0.0087684	0	±	0	0.0047619	±	0.0047619	0.0125	±	0.0125	0.108333	±	0.0755272	0.0291667	±	0.0213042	0.00416667	±	0.00416667	0.0958333	±	0.0637572
total_OTU00199	Clostridium sp.	95.02	0	±	0	0	±	0	0.0166667	±	0.0125988	0.00833333	±	0.00833333	0.0047619	±	0.0047619	0.279167	±	0.250787	0	±	0	0.00416667	±	0.00416667	0.0541667	±	0.0295048	0.00833333	±	0.00833333
total_OTU00611	Oscillibacter sp. G2	92.82	0	±	0	0.00833333	±	0.00833333	0.0166667	±	0.00890871	0	±	0	0.0047619	±	0.0047619	0.025	±	0.00833333	0.025	±	0.0104464	0.00833333	±	0.00545545	0.00833333	±	0.00545545	0.0208333	±	0.0107966
total_OTU00687	Catenibacterium mitsuokai	87.09	0	±	0	0.0166667	±	0.0109109	0	±	0	0.00833333	±	0.00545545	0.0047619	±	0.0047619	0.0166667	±	0.00890871	0.0333333	±	0.0140859	0.025	±	0.0137292	0.0291667	±	0.0116794	0	±	0
total_OTU00928	Lactobacillus sp. KC38	86.46	0	±	0	0.00833333	±	0.00545545	0.00416667	±	0.00416667	0.0125	±	0.00609938	0.0047619	±	0.0047619	0	±	0	0	±	0	0	±	0	0	±	0	0	±	0
total_OTU01754	Barnesiella intestinihominis	84.56	0.00416667	±	0.00416667	0.00416667	±	0.00416667	0.00416667	±	0.00416667	0.0125	±	0.00609938	0.0047619	±	0.0047619	0	±	0	0.00416667	±	0.00416667	0.00833333	±	0.00545545	0	±	0	0	±	0
total_OTU02535	Porphyromonas catoniae	85.75	0.00416667	±	0.00416667	0.00416667	±	0.00416667	0.00416667	±	0.00416667	0.0125	±	0.00609938	0.0047619	±	0.0047619	0.00833333	±	0.00545545	0.00416667	±	0.00416667	0.00416667	±	0.00416667	0	±	0	0	±	0
total_OTU00130	Anaerosporobacter mobilis	95.52	0	±	0	0.00416667	±	0.00416667	0.0166667	±	0.00890871	0.00416667	±	0.00416667	0.0047619	±	0.0047619	0.025	±	0.0104464	0.0291667	±	0.0132699	0.0208333	±	0.0125	0.0125	±	0.00609938	0.0166667	±	0.00890871
total_OTU00152	Hespellia porcina	85	0	±	0	0.00416667	±	0.00416667	0.0166667	±	0.00629941	0.00416667	±	0.00416667	0.0047619	±	0.0047619	0.00416667	±	0.00416667	0.00416667	±	0.00416667	0.00833333	±	0.00545545	0.0208333	±	0.0107966	0.0166667	±	0.00629941
total_OTU00197	Clostridium viride	95.54	0	±	0	0	±	0	0.0208333	±	0.0087684	0.00416667	±	0.00416667	0.0047619	±	0.0047619	0.1	±	0.039841	0.0291667	±	0.0146892	0.0458333	±	0.0177477	0.0208333	±	0.0087684	0.05	±	0.0109109
total_OTU01244	Parabacteroides goldsteinii	92.42	0	±	0	0.00416667	±	0.00416667	0.0208333	±	0.0087684	0	±	0	0.0047619	±	0.0047619	0	±	0	0	±	0	0.00416667	±	0.00416667	0	±	0	0	±	0
total_OTU00255	Clostridium sp. M62/1	96.77	0	±	0	0	±	0	0.0291667	±	0.015983	0	±	0	0	±	0	0.0125	±	0.00609938	0.00833333	±	0.00545545	0.0166667	±	0.00629941	0.0125	±	0.00609938	0.0125	±	0.00609938
total_OTU00343	Clostridium sp.	96.02	0	±	0	0.0291667	±	0.0132699	0	±	0	0	±	0	0	±	0	0.0125	±	0.0087684	0.145833	±	0.122464	0	±	0	0.00416667	±	0.00416667	0	±	0
total_OTU00398	Ruminococcus sp. WAL 17306	89.8	0.0166667	±	0.0125988	0.00833333	±	0.00545545	0	±	0	0.00416667	±	0.00416667	0	±	0	0.0333333	±	0.0154303	0.00833333	±	0.00833333	0.0125	±	0.00609938	0.0333333	±	0.0125988	0	±	0
total_OTU00587	Lactobacillus intestinalis	96.96	0.00833333	±	0.00545545	0	±	0	0.0208333	±	0.0107966	0	±	0	0	±	0	0	±	0	0	±	0	0.00416667	±	0.00416667	0	±	0	0	±	0
total_OTU00846	Lactobacillus antri	91.1	0	±	0	0.00416667	±	0.00416667	0.025	±	0.0137292	0	±	0	0	±	0	0.00416667	±	0.00416667	0	±	0	0.00416667	±	0.00416667	0	±	0	0	±	0
total_OTU01336	Acetanaerobacterium elongatum	91.52	0.0291667	±	0.0291667	0	±	0	0	±	0	0	±	0	0	±	0	0	±	0	0	±	0	0	±	0	0	±	0	0	±	0
total_OTU01501	Porphyromonas catoniae	87.35	0.0125	±	0.0087684	0	±	0	0.00833333	±	0.00545545	0.00833333	±	0.00833333	0	±	0	0	±	0	0.00416667	±	0.00416667	0	±	0	0	±	0	0	±	0
total_OTU01744	Barnesiella intestinihominis	86.94	0.00833333	±	0.00833333	0.00833333	±	0.00833333	0.00833333	±	0.00545545	0.00416667	±	0.00416667	0	±	0	0	±	0	0	±	0	0	±	0	0	±	0	0	±	0
total_OTU00438	Clostridium scindens	91.54	0	±	0	0.00416667	±	0.00416667	0.025	±	0.00833333	0	±	0	0	±	0	0.0625	±	0.0230919	0.0916667	±	0.0533594	0.0791667	±	0.0431578	0.0958333	±	0.034754	0.0791667	±	0.0243466
total_OTU00681	Anaerostipes butyraticus	89.72	0.00416667	±	0.00416667	0	±	0	0.025	±	0.00833333	0	±	0	0	±	0	0	±	0	0.00416667	±	0.00416667	0.0166667	±	0.00890871	0	±	0	0.00416667	±	0.00416667
total_OTU01547	Dysgonomonas capnocytophagoides	85.04	0.0166667	±	0.00890871	0.00416667	±	0.00416667	0.00416667	±	0.00416667	0.00416667	±	0.00416667	0	±	0	0	±	0	0	±	0	0	±	0	0	±	0	0	±	0
total_OTU00421	Clostridium thermocellum	89.36	0	±	0	0.00833333	±	0.00833333	0	±	0	0	±	0	0.0190476	±	0.0099127	0.0125	±	0.0087684	0.00833333	±	0.00833333	0.0166667	±	0.0125988	0.00416667	±	0.00416667	0.0208333	±	0.0107966
total_OTU00601	Peptococcus oral taxon 075	89.5	0	±	0	0.00416667	±	0.00416667	0.00416667	±	0.00416667	0	±	0	0.0190476	±	0.0142857	0.025	±	0.0104464	0.0208333	±	0.0107966	0.0125	±	0.00609938	0.0166667	±	0.0125988	0.00833333	±	0.00545545
total_OTU00708	Peptococcus BU014	91.07	0.00416667	±	0.00416667	0.00416667	±	0.00416667	0	±	0	0	±	0	0.0190476	±	0.0099127	0.0375	±	0.015983	0.00416667	±	0.00416667	0	±	0	0	±	0	0.00416667	±	0.00416667
total_OTU00466	Clostridium scindens	92.54	0.00416667	±	0.00416667	0.00416667	±	0.00416667	0.00416667	±	0.00416667	0	±	0	0.0142857	±	0.0099127	0.00416667	±	0.00416667	0.00833333	±	0.00545545	0.00833333	±	0.00545545	0.0541667	±	0.0243466	0.0458333	±	0.0177477
total_OTU00682	Acetanaerobacterium elongatum	92.02	0	±	0	0	±	0	0.0125	±	0.00609938	0	±	0	0.0142857	±	0.00673435	0.0166667	±	0.00629941	0.00416667	±	0.00416667	0.0125	±	0.0087684	0.0208333	±	0.0107966	0.00833333	±	0.00545545
total_OTU00789	Clostridium sp. NML 04A032	89.36	0	±	0	0.00416667	±	0.00416667	0.00416667	±	0.00416667	0.00416667	±	0.00416667	0.0142857	±	0.0142857	0.0125	±	0.00609938	0.0208333	±	0.0087684	0.00833333	±	0.00545545	0.00833333	±	0.00545545	0.00833333	±	0.00833333
total_OTU00839	Acetivibrio cellulolyticus CD2	93.52	0	±	0	0.00416667	±	0.00416667	0.00833333	±	0.00545545	0	±	0	0.0142857	±	0.0099127	0.00416667	±	0.00416667	0.00833333	±	0.00545545	0.0208333	±	0.0107966	0.025	±	0.0137292	0.0125	±	0.0087684
total_OTU01436	Barnesiella intestinihominis	84.32	0.00416667	±	0.00416667	0.00416667	±	0.00416667	0	±	0	0.00416667	±	0.00416667	0.0142857	±	0.00673435	0	±	0	0	±	0	0.00416667	±	0.00416667	0.00416667	±	0.00416667	0.00416667	±	0.00416667
total_OTU02112	Cluster III of the termite bacteroides symbiont	84.56	0.00416667	±	0.00416667	0	±	0	0.00416667	±	0.00416667	0.00416667	±	0.00416667	0.0142857	±	0.0099127	0	±	0	0	±	0	0	±	0	0	±	0	0	±	0
total_OTU00131	Clostridium lavalense	96.52	0	±	0	0	±	0	0.0166667	±	0.0125988	0	±	0	0.00952381	±	0.00614759	0.0208333	±	0.0125	0.0125	±	0.0087684	0.0166667	±	0.0125988	0.241667	±	0.213693	0.154167	±	0.0720828
total_OTU00374	Clostridium saccharolyticum	91.54	0	±	0	0.00416667	±	0.00416667	0.00416667	±	0.00416667	0.00833333	±	0.00545545	0.00952381	±	0.00952381	0	±	0	0.00416667	±	0.00416667	0.00416667	±	0.00416667	0	±	0	0.00416667	±	0.00416667
total_OTU00387	Peptococcus BU014	91.58	0.00416667	±	0.00416667	0.00833333	±	0.00833333	0.00416667	±	0.00416667	0	±	0	0.00952381	±	0.00614759	0	±	0	0	±	0	0.00833333	±	0.00833333	0.00416667	±	0.00416667	0.00416667	±	0.00416667
total_OTU00505	Clostridium asparagiforme DSM 15981	95.02	0	±	0	0.00833333	±	0.00545545	0.00833333	±	0.00545545	0	±	0	0.00952381	±	0.00952381	0.0125	±	0.0087684	0.00416667	±	0.00416667	0.0125	±	0.00609938	0.0166667	±	0.00890871	0.00416667	±	0.00416667
total_OTU00777	Barnesiella intestinihominis	84.56	0	±	0	0	±	0	0.0166667	±	0.00629941	0	±	0	0.00952381	±	0.00614759	0.0166667	±	0.00890871	0	±	0	0.0125	±	0.00609938	0.00416667	±	0.00416667	0.0166667	±	0.00890871
total_OTU01187	Lactobacillus johnsonii	96.49	0	±	0	0.00833333	±	0.00545545	0.00833333	±	0.00545545	0	±	0	0.00952381	±	0.00614759	0.0166667	±	0.00629941	0.00833333	±	0.00545545	0.00416667	±	0.00416667	0.00833333	±	0.00545545	0.00833333	±	0.00545545
total_OTU01298	Barnesiella intestinihominis	87.65	0.00416667	±	0.00416667	0	±	0	0.00833333	±	0.00545545	0.00416667	±	0.00416667	0.00952381	±	0.00614759	0.00833333	±	0.00545545	0.00416667	±	0.00416667	0	±	0	0	±	0	0	±	0
total_OTU00172	Clostridium sp. Clone-44	99.5	0	±	0	0.0125	±	0.0125	0.00833333	±	0.00833333	0	±	0	0.0047619	±	0.0047619	0.05	±	0.0208928	0.133333	±	0.0636209	0.00416667	±	0.00416667	0.0708333	±	0.0497763	0.0916667	±	0.0293785
total_OTU00228	Marvinbryantia formatexigens	95.52	0.00416667	±	0.00416667	0.00416667	±	0.00416667	0.0125	±	0.0087684	0	±	0	0.0047619	±	0.0047619	0.116667	±	0.0393398	0.0625	±	0.0400582	0.0833333	±	0.0427247	0.104167	±	0.0456164	0.0583333	±	0.020654
total_OTU00689	Lactobacillus intestinalis	87.62	0	±	0	0	±	0	0.00833333	±	0.00545545	0.0125	±	0.00609938	0.0047619	±	0.0047619	0.00416667	±	0.00416667	0	±	0	0	±	0	0	±	0	0	±	0
total_OTU01084	Akkermansia muciniphila	95.59	0	±	0	0.00833333	±	0.00545545	0.0125	±	0.00609938	0	±	0	0.0047619	±	0.0047619	0.0166667	±	0.00629941	0.00833333	±	0.00545545	0.00833333	±	0.00545545	0	±	0	0.0166667	±	0.0109109
total_OTU01662	Barnesiella intestinihominis	85.04	0.0208333	±	0.0139976	0	±	0	0	±	0	0	±	0	0.0047619	±	0.0047619	0.00833333	±	0.00545545	0	±	0	0	±	0	0	±	0	0	±	0
total_OTU03188	Barnesiella intestinihominis	84.8	0.00833333	±	0.00545545	0.00416667	±	0.00416667	0	±	0	0.00833333	±	0.00545545	0.0047619	±	0.0047619	0	±	0	0.00416667	±	0.00416667	0	±	0	0	±	0	0.00416667	±	0.00416667
total_OTU03741	Barnesiella intestinihominis	87.38	0	±	0	0.0125	±	0.0087684	0	±	0	0.00833333	±	0.00545545	0.0047619	±	0.0047619	0.00833333	±	0.00833333	0	±	0	0	±	0	0	±	0	0	±	0
total_OTU00235	Clostridium sp. Clone-40	98.01	0	±	0	0.00833333	±	0.00833333	0.00833333	±	0.00545545	0.00416667	±	0.00416667	0.0047619	±	0.0047619	0.116667	±	0.0440959	0.0416667	±	0.0186339	0.0416667	±	0.0241933	0.4125	±	0.156339	0.183333	±	0.0799305
total_OTU00279	Clostridium sp. Culture-54	99.75	0	±	0	0.00416667	±	0.00416667	0.0166667	±	0.00890871	0	±	0	0.0047619	±	0.0047619	0.0708333	±	0.0341783	0.025	±	0.0104464	0.0458333	±	0.0125	0.0541667	±	0.0226582	0.0666667	±	0.0199205
total_OTU00316	Peptococcus oral taxon 167	90.35	0	±	0	0.00416667	±	0.00416667	0.0125	±	0.00609938	0.00416667	±	0.00416667	0.0047619	±	0.0047619	0.0125	±	0.0087684	0.0125	±	0.00609938	0.0166667	±	0.00890871	0.0291667	±	0.0132699	0.0375	±	0.0116794
total_OTU00354	Lactobacillus intestinalis	96.49	0	±	0	0.00416667	±	0.00416667	0.0125	±	0.0087684	0.00416667	±	0.00416667	0.0047619	±	0.0047619	0	±	0	0	±	0	0	±	0	0	±	0	0.00416667	±	0.00416667
total_OTU00492	Vallitalea guaymasensis	87.81	0	±	0	0.00833333	±	0.00833333	0.00833333	±	0.00545545	0.00416667	±	0.00416667	0.0047619	±	0.0047619	0	±	0	0.0208333	±	0.0107966	0.00416667	±	0.00416667	0.00416667	±	0.00416667	0	±	0
total_OTU00522	Anaerotruncus colihominis	92.77	0	±	0	0.00416667	±	0.00416667	0.0166667	±	0.00629941	0	±	0	0.0047619	±	0.0047619	0.0291667	±	0.00755272	0.00833333	±	0.00545545	0.0125	±	0.0087684	0.00833333	±	0.00833333	0.0125	±	0.0087684
total_OTU00549	Staphylococcus haemolyticus	100	0	±	0	0	±	0	0	±	0	0.0208333	±	0.0165921	0.0047619	±	0.0047619	0	±	0	0	±	0	0	±	0	0	±	0	0.00416667	±	0.00416667
total_OTU01070	Staphylococcus sciuri	92.97	0.0166667	±	0.0109109	0	±	0	0	±	0	0.00416667	±	0.00416667	0.0047619	±	0.0047619	0	±	0	0	±	0	0	±	0	0	±	0	0	±	0
total_OTU01396	Barnesiella intestinihominis	84.76	0	±	0	0.00416667	±	0.00416667	0.0166667	±	0.0125988	0	±	0	0.0047619	±	0.0047619	0.00416667	±	0.00416667	0	±	0	0.00416667	±	0.00416667	0.00416667	±	0.00416667	0.00416667	±	0.00416667
total_OTU01477	Barnesiella intestinihominis	85.27	0.0125	±	0.0087684	0	±	0	0.00416667	±	0.00416667	0.00416667	±	0.00416667	0.0047619	±	0.0047619	0.00416667	±	0.00416667	0.00416667	±	0.00416667	0	±	0	0	±	0	0	±	0
total_OTU01577	Barnesiella intestinihominis	86.46	0.00833333	±	0.00545545	0.00416667	±	0.00416667	0.00416667	±	0.00416667	0.00416667	±	0.00416667	0.0047619	±	0.0047619	0	±	0	0.00416667	±	0.00416667	0	±	0	0	±	0	0	±	0
total_OTU00070	Oscillibacter sp. G2	94.55	0.00833333	±	0.00833333	0	±	0	0	±	0	0.0166667	±	0.0166667	0	±	0	0	±	0	0	±	0	0	±	0	0	±	0	0	±	0
total_OTU00298	Lactobacillus sp. BL302	92.1	0	±	0	0.0125	±	0.0125	0.0125	±	0.00609938	0	±	0	0	±	0	0.0166667	±	0.00890871	0.00833333	±	0.00545545	0.00833333	±	0.00545545	0.00416667	±	0.00416667	0.00416667	±	0.00416667
total_OTU00555	Adlercreutzia equolifaciens	84.92	0.00416667	±	0.00416667	0.00416667	±	0.00416667	0.00833333	±	0.00545545	0.00833333	±	0.00545545	0	±	0	0	±	0	0	±	0	0	±	0	0.00833333	±	0.00545545	0	±	0
total_OTU00810	Lactobacillus intestinalis	88.99	0	±	0	0.00833333	±	0.00545545	0.0125	±	0.00609938	0.00416667	±	0.00416667	0	±	0	0	±	0	0	±	0	0.00833333	±	0.00545545	0.00416667	±	0.00416667	0	±	0
total_OTU00873	Clostridium hathewayi	96.27	0	±	0	0	±	0	0.025	±	0.0175368	0	±	0	0	±	0	0	±	0	0	±	0	0.0291667	±	0.0247507	0	±	0	0.00833333	±	0.00545545
total_OTU01113	Lactobacillus sp. KC38	87.91	0.0125	±	0.00609938	0	±	0	0.00833333	±	0.00833333	0.00416667	±	0.00416667	0	±	0	0	±	0	0	±	0	0	±	0	0	±	0	0	±	0
total_OTU01273	Dorea formicigenerans	95.02	0.00833333	±	0.00833333	0.0125	±	0.0087684	0.00416667	±	0.00416667	0	±	0	0	±	0	0.0125	±	0.0087684	0.0125	±	0.0087684	0.00833333	±	0.00833333	0.00416667	±	0.00416667	0.00416667	±	0.00416667
total_OTU01374	Lactobacillus murinus	84.04	0	±	0	0.0125	±	0.00609938	0.0125	±	0.00609938	0	±	0	0	±	0	0	±	0	0	±	0	0	±	0	0.00416667	±	0.00416667	0	±	0
total_OTU01425	Clostridium novyi NT	97.26	0.0166667	±	0.0109109	0.00833333	±	0.00545545	0	±	0	0	±	0	0	±	0	0	±	0	0	±	0	0	±	0	0	±	0	0	±	0
total_OTU01481	Marvinbryantia formatexigens	92.04	0	±	0	0.0125	±	0.0087684	0.00833333	±	0.00545545	0.00416667	±	0.00416667	0	±	0	0.00416667	±	0.00416667	0.0208333	±	0.0139976	0.00833333	±	0.00545545	0.00833333	±	0.00545545	0.0458333	±	0.0458333
total_OTU01521	Lactobacillus sp. ID9203	82.39	0.00833333	±	0.00545545	0.0125	±	0.0087684	0.00416667	±	0.00416667	0	±	0	0	±	0	0	±	0	0.00833333	±	0.00833333	0	±	0	0	±	0	0	±	0
total_OTU00299	Clostridium saccharolyticum	93.28	0	±	0	0.00416667	±	0.00416667	0.0208333	±	0.0125	0	±	0	0	±	0	0.0125	±	0.0087684	0.00833333	±	0.00545545	0.025	±	0.00833333	0.0291667	±	0.00755272	0.00833333	±	0.00545545
total_OTU00598	Candidatus Arthromitus sp. SFB-mouse	94.29	0.025	±	0.0163663	0	±	0	0	±	0	0	±	0	0	±	0	0	±	0	0	±	0	0	±	0	0	±	0	0	±	0
total_OTU01251	Lactobacillus intestinalis	90.63	0	±	0	0.00416667	±	0.00416667	0.0208333	±	0.0125	0	±	0	0	±	0	0	±	0	0	±	0	0.00833333	±	0.00545545	0	±	0	0	±	0
total_OTU01549	Gracilibacter thermotolerans	87.84	0.00416667	±	0.00416667	0	±	0	0.0208333	±	0.0125	0	±	0	0	±	0	0	±	0	0.00416667	±	0.00416667	0	±	0	0	±	0	0	±	0
total_OTU02848	Lactobacillus johnsonii	96.96	0.0208333	±	0.0165921	0	±	0	0	±	0	0.00416667	±	0.00416667	0	±	0	0	±	0	0	±	0	0	±	0	0	±	0	0	±	0
total_OTU01937	Escherichia coli 99.0815	89.79	0	±	0	0	±	0	0	±	0	0	±	0	0.0238095	±	0.0238095	0	±	0	0	±	0	0	±	0	0	±	0	0	±	0
total_OTU01994	Escherichia fergusonii	84.04	0	±	0	0	±	0	0	±	0	0	±	0	0.0238095	±	0.0238095	0	±	0	0	±	0	0	±	0	0	±	0	0	±	0
total_OTU00028	Roseburia intestinalis	97.51	0	±	0	0.00416667	±	0.00416667	0	±	0	0.00416667	±	0.00416667	0.0142857	±	0.0099127	0.00416667	±	0.00416667	0.0291667	±	0.0171796	0.00416667	±	0.00416667	0.0375	±	0.0116794	0.0416667	±	0.020654
total_OTU00715	Eubacterium xylanophilum	98.24	0	±	0	0	±	0	0	±	0	0.00833333	±	0.00545545	0.0142857	±	0.0099127	0.00416667	±	0.00416667	0	±	0	0	±	0	0.1	±	0.0467177	0.0375	±	0.0284783
total_OTU00927	Coprobacillus cateniformis	92.72	0	±	0	0.00833333	±	0.00833333	0	±	0	0	±	0	0.0142857	±	0.00673435	0.0291667	±	0.0116794	0.00416667	±	0.00416667	0.0291667	±	0.00983495	0	±	0	0.0291667	±	0.0132699
total_OTU03620	Lactobacillus murinus	97.19	0	±	0	0.00416667	±	0.00416667	0	±	0	0.00416667	±	0.00416667	0.0142857	±	0.0099127	0	±	0	0.00416667	±	0.00416667	0	±	0	0	±	0	0	±	0
total_OTU00291	Peptococcus BU014	91.81	0	±	0	0.0125	±	0.0087684	0	±	0	0	±	0	0.00952381	±	0.00614759	0.0333333	±	0.0166667	0.00833333	±	0.00833333	0.0333333	±	0.0125988	0.00833333	±	0.00545545	0.00833333	±	0.00833333
total_OTU00807	Clostridium quinii	91.79	0.00416667	±	0.00416667	0	±	0	0	±	0	0.00833333	±	0.00833333	0.00952381	±	0.00614759	0	±	0	0	±	0	0	±	0	0.00416667	±	0.00416667	0.00416667	±	0.00416667
total_OTU00908	Eubacterium tortuosum	91.08	0	±	0	0	±	0	0.0125	±	0.0087684	0	±	0	0.00952381	±	0.00614759	0	±	0	0	±	0	0	±	0	0	±	0	0.0166667	±	0.00890871
total_OTU01085	Clostridium aminobutyricum	94.06	0	±	0	0.00833333	±	0.00545545	0.00416667	±	0.00416667	0	±	0	0.00952381	±	0.00614759	0	±	0	0	±	0	0	±	0	0	±	0	0	±	0
total_OTU01453	Clostridium sp. Clone-7	96.02	0	±	0	0	±	0	0.0125	±	0.0087684	0	±	0	0.00952381	±	0.00614759	0	±	0	0.025	±	0.0163663	0.00416667	±	0.00416667	0.0166667	±	0.0109109	0.0125	±	0.0087684
total_OTU02717	Barnesiella viscericola	85.95	0	±	0	0	±	0	0.00833333	±	0.00545545	0.00416667	±	0.00416667	0.00952381	±	0.00952381	0.00416667	±	0.00416667	0.00416667	±	0.00416667	0.00833333	±	0.00545545	0	±	0	0	±	0
total_OTU03491	Barnesiella intestinihominis	85.04	0	±	0	0.00416667	±	0.00416667	0.00833333	±	0.00545545	0	±	0	0.00952381	±	0.00614759	0	±	0	0.00833333	±	0.00545545	0.00416667	±	0.00416667	0	±	0	0.00416667	±	0.00416667
total_OTU03581	Barnesiella intestinihominis	87.17	0.00416667	±	0.00416667	0	±	0	0	±	0	0.00833333	±	0.00545545	0.00952381	±	0.00952381	0	±	0	0	±	0	0.00416667	±	0.00416667	0	±	0	0	±	0
total_OTU00048	Roseburia sp. 499	95.27	0	±	0	0.00416667	±	0.00416667	0.0125	±	0.00609938	0	±	0	0.0047619	±	0.0047619	0.00416667	±	0.00416667	0.025	±	0.00833333	0.025	±	0.0137292	0.0125	±	0.0125	0.00833333	±	0.00545545
total_OTU00050	Clostridium sp. KOPRI80182	95.52	0	±	0	0	±	0	0.0125	±	0.00609938	0.00416667	±	0.00416667	0.0047619	±	0.0047619	0.0541667	±	0.0407944	0.0166667	±	0.00890871	0.025	±	0.0104464	0.0541667	±	0.0407944	0.204167	±	0.1375
total_OTU00212	Robinsoniella peoriensis	96.77	0.00416667	±	0.00416667	0.00833333	±	0.00545545	0.00416667	±	0.00416667	0	±	0	0.0047619	±	0.0047619	0.154167	±	0.135391	0.00416667	±	0.00416667	0.0125	±	0.00609938	0.0291667	±	0.0171796	0.0333333	±	0.0125988
total_OTU00306	Clostridium lactatifermentans	97.78	0	±	0	0.00833333	±	0.00545545	0.00833333	±	0.00545545	0	±	0	0.0047619	±	0.0047619	0.0291667	±	0.00983495	0.0125	±	0.0087684	0.0125	±	0.00609938	0.0208333	±	0.0087684	0.0333333	±	0.00890871
total_OTU00417	Ruminococcus torques L2-14	94.03	0.00416667	±	0.00416667	0.00416667	±	0.00416667	0.00833333	±	0.00545545	0	±	0	0.0047619	±	0.0047619	0.0291667	±	0.0116794	0.0125	±	0.0087684	0.0208333	±	0.0107966	0.0333333	±	0.0140859	0.0541667	±	0.0243466
total_OTU00439	Roseburia sp. 499	96.02	0	±	0	0.00416667	±	0.00416667	0.0125	±	0.00609938	0	±	0	0.0047619	±	0.0047619	0.00416667	±	0.00416667	0	±	0	0.0166667	±	0.0125988	0	±	0	0.0166667	±	0.00890871
total_OTU00712	Eubacterium plexicaudatum	93.78	0	±	0	0.00416667	±	0.00416667	0.0125	±	0.00609938	0	±	0	0.0047619	±	0.0047619	0.0291667	±	0.015983	0.0166667	±	0.0109109	0.025	±	0.0137292	0.00833333	±	0.00545545	0.025	±	0.0163663
total_OTU00802	Lactobacillus johnsonii	82.86	0	±	0	0	±	0	0.0125	±	0.0125	0.00416667	±	0.00416667	0.0047619	±	0.0047619	0	±	0	0.00416667	±	0.00416667	0	±	0	0	±	0	0	±	0
total_OTU01208	Bacteroides nordii	82.23	0	±	0	0.00416667	±	0.00416667	0.0125	±	0.0125	0	±	0	0.0047619	±	0.0047619	0	±	0	0	±	0	0.00416667	±	0.00416667	0	±	0	0	±	0
total_OTU01307	Lactobacillus johnsonii	90.52	0.00833333	±	0.00545545	0.00416667	±	0.00416667	0.00416667	±	0.00416667	0	±	0	0.0047619	±	0.0047619	0	±	0	0	±	0	0	±	0	0	±	0	0.00416667	±	0.00416667
total_OTU01630	Clostridium saccharolyticum	93.53	0	±	0	0	±	0	0.0166667	±	0.00890871	0	±	0	0.0047619	±	0.0047619	0.00416667	±	0.00416667	0	±	0	0.00833333	±	0.00545545	0	±	0	0.00833333	±	0.00545545
total_OTU01958	Porphyromonas catoniae	85.51	0	±	0	0.00416667	±	0.00416667	0.00416667	±	0.00416667	0.00833333	±	0.00545545	0.0047619	±	0.0047619	0	±	0	0	±	0	0	±	0	0	±	0	0	±	0
total_OTU02020	Barnesiella intestinihominis	87.89	0	±	0	0	±	0	0.00833333	±	0.00545545	0.00833333	±	0.00545545	0.0047619	±	0.0047619	0	±	0	0	±	0	0	±	0	0	±	0	0	±	0
total_OTU02023	Barnesiella intestinihominis	87.41	0	±	0	0.00833333	±	0.00545545	0.00416667	±	0.00416667	0.00416667	±	0.00416667	0.0047619	±	0.0047619	0	±	0	0	±	0	0	±	0	0	±	0	0	±	0
total_OTU02143	Olsenella sp. S13-10	92.65	0	±	0	0	±	0	0.00416667	±	0.00416667	0.0125	±	0.0087684	0.0047619	±	0.0047619	0	±	0	0	±	0	0.00416667	±	0.00416667	0	±	0	0.00416667	±	0.00416667
total_OTU02376	Lactobacillus johnsonii	82.86	0.00416667	±	0.00416667	0.00416667	±	0.00416667	0.00416667	±	0.00416667	0.00416667	±	0.00416667	0.0047619	±	0.0047619	0	±	0	0.00416667	±	0.00416667	0.00416667	±	0.00416667	0	±	0	0.00416667	±	0.00416667
total_OTU03480	Barnesiella intestinihominis	85.51	0.00416667	±	0.00416667	0.00416667	±	0.00416667	0.00416667	±	0.00416667	0.00416667	±	0.00416667	0.0047619	±	0.0047619	0.00416667	±	0.00416667	0	±	0	0	±	0	0	±	0	0	±	0
total_OTU03950	Lactobacillus johnsonii	96.96	0.00833333	±	0.00833333	0.00416667	±	0.00416667	0.00416667	±	0.00416667	0	±	0	0.0047619	±	0.0047619	0.00833333	±	0.00833333	0	±	0	0	±	0	0.00416667	±	0.00416667	0.00416667	±	0.00416667
total_OTU00005	Peptococcus BU014	90.57	0.00416667	±	0.00416667	0.00416667	±	0.00416667	0.0125	±	0.0087684	0	±	0	0	±	0	0.129167	±	0.0364264	0.0291667	±	0.0132699	0.0875	±	0.0301698	0.0333333	±	0.0125988	0.1	±	0.0295468
total_OTU00108	Sporobacter termitidis	91.81	0	±	0	0.00833333	±	0.00545545	0.0125	±	0.00609938	0	±	0	0	±	0	0.0291667	±	0.00755272	0.0125	±	0.00609938	0	±	0	0.0291667	±	0.00983495	0.0666667	±	0.0166667
total_OTU00488	Lactobacillus vini	80.99	0.00833333	±	0.00833333	0.00416667	±	0.00416667	0.00833333	±	0.00545545	0	±	0	0	±	0	0	±	0	0.00416667	±	0.00416667	0.00833333	±	0.00545545	0	±	0	0	±	0
total_OTU00797	Lactobacillus murinus	96.72	0.0125	±	0.0125	0	±	0	0.00833333	±	0.00545545	0	±	0	0	±	0	0.00416667	±	0.00416667	0	±	0	0	±	0	0	±	0	0	±	0
total_OTU00852	Adlercreutzia equolifaciens	95.01	0.00416667	±	0.00416667	0.00416667	±	0.00416667	0.0125	±	0.00609938	0	±	0	0	±	0	0	±	0	0	±	0	0	±	0	0	±	0	0	±	0
total_OTU00945	Lactobacillus oris PB013-T2-3	86.63	0.00416667	±	0.00416667	0.00416667	±	0.00416667	0.00416667	±	0.00416667	0.00833333	±	0.00545545	0	±	0	0	±	0	0	±	0	0	±	0	0	±	0	0.00416667	±	0.00416667
total_OTU01353	[Eubacterium] dolichum	91.78	0.00833333	±	0.00545545	0.0125	±	0.00609938	0	±	0	0	±	0	0	±	0	0.00833333	±	0.00833333	0.0166667	±	0.0109109	0.00416667	±	0.00416667	0.00833333	±	0.00545545	0	±	0
total_OTU01684	Barnesiella intestinihominis	86.7	0.0125	±	0.0087684	0	±	0	0	±	0	0.00833333	±	0.00545545	0	±	0	0	±	0	0	±	0	0.0125	±	0.00609938	0	±	0	0	±	0
total_OTU01731	Lactobacillus johnsonii	96.48	0	±	0	0.0125	±	0.00609938	0.00833333	±	0.00545545	0	±	0	0	±	0	0	±	0	0	±	0	0	±	0	0.00833333	±	0.00545545	0	±	0
total_OTU03455	Lactobacillus johnsonii	97.19	0.00416667	±	0.00416667	0.00833333	±	0.00833333	0	±	0	0.00833333	±	0.00545545	0	±	0	0	±	0	0	±	0	0	±	0	0	±	0	0	±	0
total_OTU03652	Lactobacillus reuteri	96.96	0.00833333	±	0.00545545	0.00416667	±	0.00416667	0	±	0	0.00833333	±	0.00833333	0	±	0	0	±	0	0	±	0	0.00416667	±	0.00416667	0	±	0	0	±	0
total_OTU00076	Clostridium sp. YIT 12070	94.51	0	±	0	0	±	0	0.0166667	±	0.0125988	0.00416667	±	0.00416667	0	±	0	0.00833333	±	0.00545545	0.0208333	±	0.0107966	0.0208333	±	0.0125	0.0291667	±	0.0171796	0.0291667	±	0.0116794
total_OTU00226	Peptococcus BU014	89.33	0	±	0	0.0166667	±	0.00629941	0.00416667	±	0.00416667	0	±	0	0	±	0	0.00416667	±	0.00416667	0.0208333	±	0.0087684	0.025	±	0.00833333	0	±	0	0	±	0
total_OTU00271	Lactobacillus intestinalis	89.76	0	±	0	0	±	0	0.0166667	±	0.00890871	0.00416667	±	0.00416667	0	±	0	0	±	0	0.00833333	±	0.00833333	0.0125	±	0.00609938	0	±	0	0.00416667	±	0.00416667
total_OTU00304	Clostridium sp. A9	97.51	0.00833333	±	0.00545545	0	±	0	0.00833333	±	0.00545545	0.00416667	±	0.00416667	0	±	0	0.0166667	±	0.00890871	0.00833333	±	0.00545545	0.00416667	±	0.00416667	0.00416667	±	0.00416667	0.0125	±	0.00609938
total_OTU00314	Anaerosporobacter mobilis	95.27	0	±	0	0.00416667	±	0.00416667	0.0166667	±	0.0125988	0	±	0	0	±	0	0.0791667	±	0.0177477	0.05	±	0.0140859	0.0375	±	0.0132699	0.0625	±	0.027049	0.0583333	±	0.0279952
total_OTU00342	Clostridium asparagiforme DSM 15981	94.28	0	±	0	0.0208333	±	0.0087684	0	±	0	0	±	0	0	±	0	0.00416667	±	0.00416667	0.00416667	±	0.00416667	0.00416667	±	0.00416667	0.00416667	±	0.00416667	0.0125	±	0.0087684
total_OTU00393	Eubacterium siraeum	93.78	0	±	0	0	±	0	0.0208333	±	0.0165921	0	±	0	0	±	0	0.0166667	±	0.0125988	0.0166667	±	0.0166667	0.125	±	0.0453163	0.0666667	±	0.0573903	0.0375	±	0.0329968
total_OTU00620	Lactobacillus reuteri	92.33	0	±	0	0.0166667	±	0.00890871	0.00416667	±	0.00416667	0	±	0	0	±	0	0.00416667	±	0.00416667	0.00833333	±	0.00545545	0.0166667	±	0.0125988	0.00833333	±	0.00545545	0.00416667	±	0.00416667
total_OTU00750	Bacteroides sp. dnLKV7	100	0.0166667	±	0.0125988	0.00416667	±	0.00416667	0	±	0	0	±	0	0	±	0	0	±	0	0	±	0	0	±	0	0	±	0	0	±	0
total_OTU01148	Lactobacillus reuteri	87.14	0.0125	±	0.0087684	0.00416667	±	0.00416667	0.00416667	±	0.00416667	0	±	0	0	±	0	0.00416667	±	0.00416667	0	±	0	0.00833333	±	0.00545545	0	±	0	0	±	0
total_OTU01234	Lactobacillus mucosae	83.1	0	±	0	0.00416667	±	0.00416667	0.0166667	±	0.00890871	0	±	0	0	±	0	0.0125	±	0.0087684	0.00416667	±	0.00416667	0.0125	±	0.00609938	0	±	0	0	±	0
total_OTU01415	Lactobacillus pontis	82.86	0.00416667	±	0.00416667	0.00416667	±	0.00416667	0.00833333	±	0.00545545	0.00416667	±	0.00416667	0	±	0	0	±	0	0.00416667	±	0.00416667	0	±	0	0	±	0	0	±	0
total_OTU01618	Eubacterium sp. Pei061	84.27	0.00416667	±	0.00416667	0.00833333	±	0.00545545	0.00416667	±	0.00416667	0.00416667	±	0.00416667	0	±	0	0	±	0	0.00833333	±	0.00545545	0.00833333	±	0.00545545	0.00833333	±	0.00545545	0	±	0
total_OTU01798	Collinsella aerofaciens	100	0.00416667	±	0.00416667	0	±	0	0	±	0	0.0166667	±	0.0166667	0	±	0	0	±	0	0	±	0	0	±	0	0	±	0	0	±	0
total_OTU02013	Lactobacillus animalis KCTC 3501	92.56	0.00833333	±	0.00545545	0.00833333	±	0.00545545	0	±	0	0.00416667	±	0.00416667	0	±	0	0	±	0	0	±	0	0	±	0	0	±	0	0	±	0
total_OTU02057	Sphaerobacter thermophilus DSM 20745	82.34	0	±	0	0	±	0	0	±	0	0.0208333	±	0.0208333	0	±	0	0	±	0	0	±	0	0	±	0	0	±	0	0	±	0
total_OTU03021	Barnesiella intestinihominis	86.43	0	±	0	0	±	0	0.0166667	±	0.00629941	0.00416667	±	0.00416667	0	±	0	0	±	0	0	±	0	0.00416667	±	0.00416667	0	±	0	0	±	0
total_OTU03513	Tannerella BU063	88.25	0.0125	±	0.0087684	0.00416667	±	0.00416667	0	±	0	0.00416667	±	0.00416667	0	±	0	0.00416667	±	0.00416667	0	±	0	0	±	0	0.00416667	±	0.00416667	0	±	0
total_OTU03893	Clostridium sp. Culture Jar-8	96.01	0	±	0	0.0166667	±	0.00890871	0	±	0	0.00416667	±	0.00416667	0	±	0	0.00416667	±	0.00416667	0	±	0	0.00833333	±	0.00545545	0	±	0	0.00833333	±	0.00833333
total_OTU00538	Peptococcus BU014	89.83	0	±	0	0	±	0	0	±	0	0	±	0	0.0190476	±	0.0142857	0.00833333	±	0.00833333	0	±	0	0	±	0	0.00833333	±	0.00545545	0.00833333	±	0.00833333
total_OTU01427	Lactobacillus sp. 71	88.76	0.00416667	±	0.00416667	0	±	0	0	±	0	0	±	0	0.0142857	±	0.0099127	0	±	0	0	±	0	0	±	0	0	±	0	0	±	0
total_OTU00078	Clostridium sp. Clone-27	99.04	0	±	0	0.00416667	±	0.00416667	0.00416667	±	0.00416667	0	±	0	0.00952381	±	0.00614759	0.15	±	0.0897527	0.0166667	±	0.00890871	0.025	±	0.0163663	0.125	±	0.0586725	0.141667	±	0.109427
total_OTU00263	Clostridium methylpentosum DSM 5476	91.04	0	±	0	0	±	0	0.00833333	±	0.00545545	0	±	0	0.00952381	±	0.00952381	0.00416667	±	0.00416667	0	±	0	0	±	0	0	±	0	0	±	0
total_OTU00300	Roseburia faecis M72/1	96.53	0	±	0	0.00416667	±	0.00416667	0.00416667	±	0.00416667	0	±	0	0.00952381	±	0.00614759	0.05	±	0.0235702	0.0375	±	0.00755272	0.00833333	±	0.00545545	0.0375	±	0.0182981	0.0625	±	0.0451793
total_OTU00328	Lactobacillus reuteri SD2112	91.79	0.00416667	±	0.00416667	0	±	0	0	±	0	0.00416667	±	0.00416667	0.00952381	±	0.00952381	0	±	0	0.00416667	±	0.00416667	0.00416667	±	0.00416667	0	±	0	0.00416667	±	0.00416667
total_OTU00403	Epulopiscium sp. N.l._2_clone_52	87.16	0	±	0	0.00416667	±	0.00416667	0	±	0	0.00416667	±	0.00416667	0.00952381	±	0.00952381	0	±	0	0.00833333	±	0.00545545	0	±	0	0.0125	±	0.0087684	0.00416667	±	0.00416667
total_OTU00451	Peptococcus BU014	90.8	0	±	0	0.00833333	±	0.00833333	0	±	0	0	±	0	0.00952381	±	0.00614759	0	±	0	0	±	0	0	±	0	0	±	0	0	±	0
total_OTU00974	Clostridium quinii	83.54	0.00833333	±	0.00545545	0	±	0	0	±	0	0	±	0	0.00952381	±	0.00614759	0.00416667	±	0.00416667	0	±	0	0	±	0	0	±	0	0	±	0
total_OTU01006	Clostridium sp. K39	93.77	0.00833333	±	0.00545545	0	±	0	0	±	0	0	±	0	0.00952381	±	0.00614759	0	±	0	0	±	0	0	±	0	0	±	0	0	±	0
total_OTU01970	Barnesiella intestinihominis	87.62	0.00416667	±	0.00416667	0	±	0	0.00416667	±	0.00416667	0	±	0	0.00952381	±	0.00952381	0	±	0	0	±	0	0.00416667	±	0.00416667	0	±	0	0.00416667	±	0.00416667
total_OTU02225	Barnesiella intestinihominis	87.41	0	±	0	0.00416667	±	0.00416667	0.00416667	±	0.00416667	0	±	0	0.00952381	±	0.00614759	0	±	0	0	±	0	0	±	0	0	±	0	0	±	0
total_OTU02822	Lactobacillus intestinalis	96.25	0	±	0	0	±	0	0.00833333	±	0.00545545	0	±	0	0.00952381	±	0.00614759	0	±	0	0	±	0	0	±	0	0.00416667	±	0.00416667	0	±	0
total_OTU03001	Barnesiella intestinihominis	83.61	0.00416667	±	0.00416667	0.00416667	±	0.00416667	0	±	0	0	±	0	0.00952381	±	0.00614759	0.00416667	±	0.00416667	0	±	0	0	±	0	0	±	0	0	±	0
total_OTU03175	Lactobacillus intestinalis	89.23	0	±	0	0.00416667	±	0.00416667	0.00416667	±	0.00416667	0	±	0	0.00952381	±	0.00952381	0	±	0	0	±	0	0.00416667	±	0.00416667	0	±	0	0	±	0
total_OTU00137	Ruminococcus torques L2-14	95.77	0	±	0	0	±	0	0.0125	±	0.00609938	0	±	0	0.0047619	±	0.0047619	0.00833333	±	0.00833333	0	±	0	0.00833333	±	0.00545545	0.00416667	±	0.00416667	0.0333333	±	0.0288675
total_OTU00469	Clostridium xylanolyticum	97.01	0	±	0	0.00416667	±	0.00416667	0.00833333	±	0.00545545	0	±	0	0.0047619	±	0.0047619	0.0291667	±	0.00983495	0.0208333	±	0.0087684	0.025	±	0.0104464	0.0208333	±	0.0087684	0.00833333	±	0.00545545
total_OTU00515	Lactobacillus nagelii	86.36	0.00833333	±	0.00833333	0	±	0	0	±	0	0.00416667	±	0.00416667	0.0047619	±	0.0047619	0	±	0	0	±	0	0	±	0	0.00416667	±	0.00416667	0	±	0
total_OTU00544	Eubacterium xylanophilum	86.62	0.00416667	±	0.00416667	0.00833333	±	0.00545545	0	±	0	0	±	0	0.0047619	±	0.0047619	0.0125	±	0.0087684	0.00416667	±	0.00416667	0.00416667	±	0.00416667	0.0166667	±	0.00890871	0	±	0
total_OTU00552	Blautia wexlerae	100	0.00416667	±	0.00416667	0.00416667	±	0.00416667	0	±	0	0.00416667	±	0.00416667	0.0047619	±	0.0047619	0	±	0	0	±	0	0	±	0	0	±	0	0	±	0
total_OTU00596	Lactobacillus murinus	85.07	0.00416667	±	0.00416667	0	±	0	0.00833333	±	0.00545545	0	±	0	0.0047619	±	0.0047619	0	±	0	0	±	0	0	±	0	0	±	0	0.00416667	±	0.00416667
total_OTU00658	Pseudoflavonifractor capillosus	95.56	0	±	0	0.00416667	±	0.00416667	0.00833333	±	0.00545545	0	±	0	0.0047619	±	0.0047619	0.00833333	±	0.00833333	0.00416667	±	0.00416667	0	±	0	0.0125	±	0.0087684	0.0291667	±	0.0132699
total_OTU00720	Lactobacillus mucosae	82.16	0.00416667	±	0.00416667	0	±	0	0	±	0	0.00833333	±	0.00545545	0.0047619	±	0.0047619	0	±	0	0	±	0	0	±	0	0	±	0	0	±	0
total_OTU00749	Intestinimonas butyriciproducens	83.17	0	±	0	0.00833333	±	0.00545545	0.00416667	±	0.00416667	0	±	0	0.0047619	±	0.0047619	0.00416667	±	0.00416667	0	±	0	0.00416667	±	0.00416667	0.00416667	±	0.00416667	0	±	0
total_OTU00800	Lactobacillus murinus	96.49	0.00833333	±	0.00833333	0	±	0	0	±	0	0.00416667	±	0.00416667	0.0047619	±	0.0047619	0	±	0	0	±	0	0	±	0	0	±	0	0	±	0
total_OTU00858	Lactobacillus antri	93.8	0.00416667	±	0.00416667	0.00416667	±	0.00416667	0	±	0	0.00416667	±	0.00416667	0.0047619	±	0.0047619	0	±	0	0	±	0	0	±	0	0	±	0	0	±	0
total_OTU00979	Eubacterium sp. Pei061	83.33	0	±	0	0.0125	±	0.0087684	0	±	0	0	±	0	0.0047619	±	0.0047619	0.00833333	±	0.00833333	0	±	0	0.00416667	±	0.00416667	0.0208333	±	0.0087684	0	±	0
total_OTU01069	Barnesiella intestinihominis	84.09	0.00416667	±	0.00416667	0.00416667	±	0.00416667	0.00416667	±	0.00416667	0	±	0	0.0047619	±	0.0047619	0	±	0	0	±	0	0.00833333	±	0.00545545	0.00833333	±	0.00545545	0.00416667	±	0.00416667
total_OTU01173	Parabacteroides goldsteinii	89.79	0	±	0	0.00416667	±	0.00416667	0.00833333	±	0.00545545	0	±	0	0.0047619	±	0.0047619	0	±	0	0	±	0	0	±	0	0	±	0	0	±	0
total_OTU01240	Alkalibaculum bacchi	87.87	0	±	0	0	±	0	0.00833333	±	0.00833333	0.00416667	±	0.00416667	0.0047619	±	0.0047619	0.0333333	±	0.0109109	0.0125	±	0.00609938	0.0333333	±	0.0125988	0	±	0	0.0125	±	0.0087684
total_OTU01672	Lactobacillus intestinalis	82.63	0	±	0	0.00833333	±	0.00545545	0.00416667	±	0.00416667	0	±	0	0.0047619	±	0.0047619	0	±	0	0.00416667	±	0.00416667	0	±	0	0	±	0	0	±	0
total_OTU01880	Oscillibacter sp. G2	92.82	0	±	0	0	±	0	0.0125	±	0.0087684	0	±	0	0.0047619	±	0.0047619	0	±	0	0	±	0	0	±	0	0.00416667	±	0.00416667	0	±	0
total_OTU02026	Lactobacillus johnsonii	94.61	0.00416667	±	0.00416667	0	±	0	0	±	0	0.00833333	±	0.00545545	0.0047619	±	0.0047619	0	±	0	0	±	0	0	±	0	0	±	0	0	±	0
total_OTU02100	Denitrobacterium detoxificans	89.03	0.00416667	±	0.00416667	0	±	0	0.00416667	±	0.00416667	0.00416667	±	0.00416667	0.0047619	±	0.0047619	0	±	0	0	±	0	0	±	0	0	±	0	0	±	0
total_OTU02109	Clostridium sp. K39	96.01	0.0125	±	0.00609938	0	±	0	0	±	0	0	±	0	0.0047619	±	0.0047619	0	±	0	0	±	0	0	±	0	0	±	0	0	±	0
total_OTU02580	Roseburia sp. 499	94.03	0	±	0	0.00833333	±	0.00545545	0	±	0	0.00416667	±	0.00416667	0.0047619	±	0.0047619	0	±	0	0.0291667	±	0.00983495	0.00416667	±	0.00416667	0.0333333	±	0.0166667	0.0166667	±	0.00890871
total_OTU02718	Barnesiella intestinihominis	87.41	0.00416667	±	0.00416667	0	±	0	0.00416667	±	0.00416667	0.00416667	±	0.00416667	0.0047619	±	0.0047619	0.00416667	±	0.00416667	0	±	0	0	±	0	0	±	0	0	±	0
total_OTU03041	Clostridium sp. Culture Jar-8	96.01	0	±	0	0	±	0	0.00833333	±	0.00545545	0.00416667	±	0.00416667	0.0047619	±	0.0047619	0.00416667	±	0.00416667	0.0208333	±	0.0107966	0.0125	±	0.00609938	0	±	0	0.00833333	±	0.00545545
total_OTU03149	Lactobacillus reuteri	96.49	0	±	0	0.0125	±	0.00609938	0	±	0	0	±	0	0.0047619	±	0.0047619	0	±	0	0	±	0	0	±	0	0	±	0	0	±	0
total_OTU03560	Barnesiella intestinihominis	85.04	0.00416667	±	0.00416667	0	±	0	0.00416667	±	0.00416667	0.00416667	±	0.00416667	0.0047619	±	0.0047619	0	±	0	0.00416667	±	0.00416667	0	±	0	0.00416667	±	0.00416667	0	±	0
total_OTU00154	Acetitomaculum ruminis	95.95	0.0166667	±	0.0125988	0	±	0	0	±	0	0	±	0	0	±	0	0.125	±	0.0478714	0	±	0	0	±	0	0	±	0	0	±	0
total_OTU00173	Blautia luti	99.5	0.00416667	±	0.00416667	0.00416667	±	0.00416667	0	±	0	0.00833333	±	0.00833333	0	±	0	0	±	0	0	±	0	0	±	0	0	±	0	0	±	0
total_OTU00290	Oscillibacter ruminantium GH1	93.32	0	±	0	0	±	0	0.0166667	±	0.0125988	0	±	0	0	±	0	0.0125	±	0.0087684	0	±	0	0	±	0	0.0125	±	0.0087684	0.0166667	±	0.0109109
total_OTU00380	Candidatus Arthromitus sp. SFB-mouse	94.79	0.00416667	±	0.00416667	0.00416667	±	0.00416667	0.00416667	±	0.00416667	0.00416667	±	0.00416667	0	±	0	0	±	0	0	±	0	0	±	0	0	±	0	0	±	0
total_OTU00443	Clostridium sp. ASF502	94.51	0	±	0	0.00833333	±	0.00833333	0.00833333	±	0.00833333	0	±	0	0	±	0	0	±	0	0	±	0	0.00416667	±	0.00416667	0.00833333	±	0.00545545	0.00416667	±	0.00416667
total_OTU00563	Lactobacillus frumenti	94.03	0.0166667	±	0.0109109	0	±	0	0	±	0	0	±	0	0	±	0	0	±	0	0	±	0	0	±	0	0	±	0	0	±	0
total_OTU00591	Eubacterium coprostanoligenes	93.8	0	±	0	0.00833333	±	0.00833333	0.00833333	±	0.00545545	0	±	0	0	±	0	0.00416667	±	0.00416667	0.00833333	±	0.00545545	0.00416667	±	0.00416667	0	±	0	0.00833333	±	0.00545545
total_OTU00641	Lactobacillus intestinalis	91.02	0.00833333	±	0.00833333	0.00833333	±	0.00545545	0	±	0	0	±	0	0	±	0	0	±	0	0.00833333	±	0.00545545	0	±	0	0	±	0	0	±	0
total_OTU00653	Lactobacillus reuteri	87.14	0	±	0	0.00416667	±	0.00416667	0	±	0	0.0125	±	0.0087684	0	±	0	0	±	0	0	±	0	0	±	0	0	±	0	0	±	0
total_OTU00830	Barnesiella intestinihominis	86.22	0	±	0	0.00416667	±	0.00416667	0.0125	±	0.0125	0	±	0	0	±	0	0	±	0	0	±	0	0	±	0	0.00416667	±	0.00416667	0.00416667	±	0.00416667
total_OTU01033	Clostridium sp. Culture-1	96.53	0	±	0	0.00833333	±	0.00545545	0.00416667	±	0.00416667	0.00416667	±	0.00416667	0	±	0	0	±	0	0.00833333	±	0.00545545	0.00416667	±	0.00416667	0.0166667	±	0.00890871	0.00833333	±	0.00545545
total_OTU01066	Bacteroides sp. XB12B	100	0.0125	±	0.0125	0	±	0	0	±	0	0.00416667	±	0.00416667	0	±	0	0	±	0	0	±	0	0	±	0	0	±	0	0	±	0
total_OTU01155	Lactobacillus intestinalis	93.33	0	±	0	0.0125	±	0.0087684	0	±	0	0.00416667	±	0.00416667	0	±	0	0.00416667	±	0.00416667	0.00416667	±	0.00416667	0	±	0	0.00416667	±	0.00416667	0.00416667	±	0.00416667
total_OTU01162	Aerococcus viridans	92.51	0.0166667	±	0.0166667	0	±	0	0	±	0	0	±	0	0	±	0	0	±	0	0	±	0	0	±	0	0	±	0	0	±	0
total_OTU01201	Oscillibacter sp. G2	93.81	0.0166667	±	0.0166667	0	±	0	0	±	0	0	±	0	0	±	0	0	±	0	0	±	0	0	±	0	0	±	0	0	±	0
total_OTU01269	Clostridium sp. Culture-41	97.76	0	±	0	0.0125	±	0.0087684	0	±	0	0.00416667	±	0.00416667	0	±	0	0	±	0	0.0125	±	0.0087684	0	±	0	0	±	0	0	±	0
total_OTU01434	Lactobacillus sp. ID9203	83.57	0.0125	±	0.00609938	0	±	0	0	±	0	0.00416667	±	0.00416667	0	±	0	0	±	0	0	±	0	0	±	0	0	±	0	0	±	0
total_OTU01439	Bacteroides xylanisolvens	100	0.0125	±	0.0125	0	±	0	0	±	0	0.00416667	±	0.00416667	0	±	0	0	±	0	0	±	0	0	±	0	0	±	0	0	±	0
total_OTU01459	Lactobacillus murinus	87.86	0	±	0	0.00416667	±	0.00416667	0.0125	±	0.00609938	0	±	0	0	±	0	0	±	0	0	±	0	0	±	0	0	±	0	0	±	0
total_OTU01541	Lactobacillus intestinalis	97.19	0	±	0	0.0125	±	0.0087684	0.00416667	±	0.00416667	0	±	0	0	±	0	0	±	0	0.00416667	±	0.00416667	0	±	0	0	±	0	0	±	0
total_OTU01633	Facklamia tabacinasalis	100	0.0166667	±	0.0166667	0	±	0	0	±	0	0	±	0	0	±	0	0	±	0	0	±	0	0	±	0	0	±	0	0	±	0
total_OTU01695	Oscillibacter ruminantium GH1	95.79	0.0166667	±	0.0166667	0	±	0	0	±	0	0	±	0	0	±	0	0	±	0	0	±	0	0	±	0	0	±	0	0	±	0
total_OTU01833	Barnesiella intestinihominis	80.29	0	±	0	0.00833333	±	0.00545545	0.00833333	±	0.00833333	0	±	0	0	±	0	0	±	0	0	±	0	0.0125	±	0.0087684	0	±	0	0	±	0
total_OTU01922	Clostridium saccharolyticum	96.77	0	±	0	0	±	0	0.0166667	±	0.00890871	0	±	0	0	±	0	0.0291667	±	0.0247507	0.0125	±	0.0087684	0.00833333	±	0.00545545	0.0166667	±	0.00890871	0.0125	±	0.0087684
total_OTU01931	Lactobacillus intestinalis	95.04	0.00416667	±	0.00416667	0.00416667	±	0.00416667	0.00416667	±	0.00416667	0.00416667	±	0.00416667	0	±	0	0	±	0	0	±	0	0	±	0	0	±	0	0	±	0
total_OTU01935	Lactobacillus amylolyticus	97.19	0.0125	±	0.00609938	0.00416667	±	0.00416667	0	±	0	0	±	0	0	±	0	0	±	0	0	±	0	0	±	0	0	±	0	0	±	0
total_OTU02132	Clostridium sp. ID4	97.41	0	±	0	0	±	0	0.0166667	±	0.0125988	0	±	0	0	±	0	0	±	0	0	±	0	0	±	0	0	±	0	0	±	0
total_OTU02152	Lactobacillus intestinalis	91.15	0.00416667	±	0.00416667	0.00833333	±	0.00545545	0.00416667	±	0.00416667	0	±	0	0	±	0	0.00416667	±	0.00416667	0	±	0	0	±	0	0	±	0	0	±	0
total_OTU02903	Adlercreutzia equolifaciens	91.77	0.00416667	±	0.00416667	0	±	0	0	±	0	0.0125	±	0.00609938	0	±	0	0	±	0	0.00416667	±	0.00416667	0.00416667	±	0.00416667	0	±	0	0	±	0
total_OTU02917	Clostridium fusiformis	99.75	0.00833333	±	0.00545545	0	±	0	0.00416667	±	0.00416667	0.00416667	±	0.00416667	0	±	0	0.00833333	±	0.00833333	0.00416667	±	0.00416667	0	±	0	0.00833333	±	0.00833333	0	±	0
total_OTU02950	Barnesiella intestinihominis	81	0	±	0	0.00833333	±	0.00545545	0.00833333	±	0.00545545	0	±	0	0	±	0	0	±	0	0	±	0	0.00416667	±	0.00416667	0	±	0	0	±	0
total_OTU03030	Lactobacillus intestinalis	96.96	0	±	0	0.0125	±	0.0087684	0.00416667	±	0.00416667	0	±	0	0	±	0	0	±	0	0	±	0	0	±	0	0	±	0	0	±	0
total_OTU03088	Clostridium sp. M62/1	96.51	0	±	0	0.00416667	±	0.00416667	0.0125	±	0.0087684	0	±	0	0	±	0	0.00833333	±	0.00833333	0	±	0	0.0166667	±	0.00629941	0.00833333	±	0.00833333	0.00416667	±	0.00416667
total_OTU03305	Barnesiella intestinihominis	85.99	0.00833333	±	0.00545545	0	±	0	0.00416667	±	0.00416667	0.00416667	±	0.00416667	0	±	0	0	±	0	0	±	0	0	±	0	0	±	0	0	±	0
total_OTU03535	Barnesiella intestinihominis	85.04	0.00833333	±	0.00545545	0.00416667	±	0.00416667	0	±	0	0.00416667	±	0.00416667	0	±	0	0	±	0	0.00833333	±	0.00545545	0.00416667	±	0.00416667	0	±	0	0	±	0
total_OTU03582	Lactobacillus murinus	96.49	0.00416667	±	0.00416667	0.00416667	±	0.00416667	0.00416667	±	0.00416667	0.00416667	±	0.00416667	0	±	0	0	±	0	0	±	0	0	±	0	0	±	0	0	±	0
total_OTU03591	Lactobacillus reuteri	96.72	0.00833333	±	0.00545545	0.00416667	±	0.00416667	0	±	0	0.00416667	±	0.00416667	0	±	0	0	±	0	0	±	0	0	±	0	0	±	0	0	±	0
total_OTU03874	Lactobacillus johnsonii	96.72	0.00833333	±	0.00545545	0.00833333	±	0.00545545	0	±	0	0	±	0	0	±	0	0	±	0	0	±	0	0	±	0	0	±	0	0.00416667	±	0.00416667
total_OTU04837	Lactobacillus intestinalis	98.13	0.00416667	±	0.00416667	0	±	0	0.00416667	±	0.00416667	0.00833333	±	0.00545545	0	±	0	0	±	0	0	±	0	0	±	0	0	±	0	0	±	0
total_OTU00978	Shigella dysenteriae	96.49	0	±	0	0	±	0	0	±	0	0	±	0	0.0142857	±	0.0142857	0	±	0	0	±	0	0	±	0	0	±	0	0	±	0
total_OTU01400	Shigella dysenteriae	82.86	0	±	0	0	±	0	0	±	0	0	±	0	0.0142857	±	0.0142857	0	±	0	0	±	0	0	±	0	0	±	0	0	±	0
total_OTU01848	Eubacterium sp. WAL 18692	95.02	0	±	0	0	±	0	0	±	0	0	±	0	0.0142857	±	0.00673435	0	±	0	0	±	0	0.00833333	±	0.00833333	0	±	0	0	±	0
total_OTU00062	Lactobacillus reuteri SD2112	91.79	0	±	0	0	±	0	0.00416667	±	0.00416667	0	±	0	0.00952381	±	0.00614759	0	±	0	0	±	0	0	±	0	0.0125	±	0.00609938	0	±	0
total_OTU00450	Clostridium sp. YIT 12070	92.77	0	±	0	0	±	0	0.00416667	±	0.00416667	0	±	0	0.00952381	±	0.00614759	0	±	0	0	±	0	0.00416667	±	0.00416667	0.00833333	±	0.00545545	0.0291667	±	0.0116794
total_OTU00520	Clostridium sp. 6-26	87.65	0	±	0	0	±	0	0.00416667	±	0.00416667	0	±	0	0.00952381	±	0.00614759	0.00416667	±	0.00416667	0.00833333	±	0.00545545	0	±	0	0.0125	±	0.00609938	0	±	0
total_OTU00553	Lactobacillus murinus	92.29	0	±	0	0.00416667	±	0.00416667	0	±	0	0	±	0	0.00952381	±	0.00952381	0.00416667	±	0.00416667	0.00833333	±	0.00545545	0.00416667	±	0.00416667	0	±	0	0	±	0
total_OTU00656	Clostridium sp. Culture-1	92.84	0	±	0	0.00416667	±	0.00416667	0	±	0	0	±	0	0.00952381	±	0.00614759	0	±	0	0	±	0	0	±	0	0	±	0	0	±	0
total_OTU00764	Lactobacillus murinus	91.57	0.00416667	±	0.00416667	0	±	0	0	±	0	0	±	0	0.00952381	±	0.00614759	0.00416667	±	0.00416667	0	±	0	0	±	0	0	±	0	0	±	0
total_OTU00811	Oribacterium sinus	85.04	0	±	0	0.00416667	±	0.00416667	0	±	0	0	±	0	0.00952381	±	0.00614759	0	±	0	0	±	0	0.00833333	±	0.00545545	0.0125	±	0.00609938	0.0125	±	0.0087684
total_OTU00933	Lactobacillus reuteri	95.55	0	±	0	0	±	0	0.00416667	±	0.00416667	0	±	0	0.00952381	±	0.00614759	0.00416667	±	0.00416667	0	±	0	0	±	0	0	±	0	0	±	0
total_OTU00960	Clostridium sp. MLG856-1	89.8	0	±	0	0	±	0	0.00416667	±	0.00416667	0	±	0	0.00952381	±	0.00614759	0	±	0	0	±	0	0	±	0	0	±	0	0.00833333	±	0.00545545
total_OTU01062	Clostridium sp. MK11	93.55	0	±	0	0.00416667	±	0.00416667	0	±	0	0	±	0	0.00952381	±	0.00952381	0.00416667	±	0.00416667	0	±	0	0.00833333	±	0.00833333	0.00416667	±	0.00416667	0.00416667	±	0.00416667
total_OTU01185	Alkaliphilus oremlandii OhILAs	83.71	0	±	0	0	±	0	0	±	0	0.00416667	±	0.00416667	0.00952381	±	0.00952381	0	±	0	0	±	0	0	±	0	0	±	0	0	±	0
total_OTU01579	Lactobacillus johnsonii	95.08	0	±	0	0	±	0	0.00416667	±	0.00416667	0	±	0	0.00952381	±	0.00614759	0	±	0	0	±	0	0.00416667	±	0.00416667	0	±	0	0.00416667	±	0.00416667
total_OTU02426	Clostridium xylanolyticum	98.01	0	±	0	0.00416667	±	0.00416667	0	±	0	0	±	0	0.00952381	±	0.00952381	0.0291667	±	0.0132699	0.0125	±	0.00609938	0.0125	±	0.0125	0.0333333	±	0.0140859	0.0666667	±	0.0530798
total_OTU02807	Eubacterium plexicaudatum	93.03	0	±	0	0	±	0	0.00416667	±	0.00416667	0	±	0	0.00952381	±	0.00952381	0	±	0	0	±	0	0	±	0	0	±	0	0.00416667	±	0.00416667
total_OTU00136	Ruminococcus faecis	95.77	0	±	0	0	±	0	0.00833333	±	0.00545545	0	±	0	0.0047619	±	0.0047619	0.00833333	±	0.00545545	0.00833333	±	0.00545545	0.0166667	±	0.00890871	0.00833333	±	0.00545545	0.00416667	±	0.00416667
total_OTU00248	Natronincola histidinovorans	92.79	0.00833333	±	0.00545545	0	±	0	0	±	0	0	±	0	0.0047619	±	0.0047619	0	±	0	0	±	0	0	±	0	0	±	0	0	±	0
total_OTU00358	Clostridium sp. 619	93.33	0	±	0	0	±	0	0.00833333	±	0.00545545	0	±	0	0.0047619	±	0.0047619	0.05	±	0.0109109	0.0125	±	0.00609938	0.0208333	±	0.0087684	0.0166667	±	0.00890871	0.0291667	±	0.0146892
total_OTU00372	Lactobacillus murinus	96.72	0	±	0	0	±	0	0.00833333	±	0.00545545	0	±	0	0.0047619	±	0.0047619	0.00416667	±	0.00416667	0.00416667	±	0.00416667	0	±	0	0	±	0	0	±	0
total_OTU00407	Lactobacillus johnsonii	85.92	0	±	0	0	±	0	0.00833333	±	0.00545545	0	±	0	0.0047619	±	0.0047619	0	±	0	0.00416667	±	0.00416667	0	±	0	0	±	0	0	±	0
total_OTU00416	Clostridium sp. M62/1	92.29	0	±	0	0	±	0	0.00833333	±	0.00545545	0	±	0	0.0047619	±	0.0047619	0.00416667	±	0.00416667	0	±	0	0.00416667	±	0.00416667	0.025	±	0.0121988	0.0166667	±	0.0125988
total_OTU00455	Clostridium sp. Culture-41	95.02	0	±	0	0	±	0	0.00833333	±	0.00545545	0	±	0	0.0047619	±	0.0047619	0.0208333	±	0.0107966	0.00833333	±	0.00833333	0.00416667	±	0.00416667	0.0375	±	0.0146892	0.00416667	±	0.00416667
total_OTU00460	Lactobacillus reuteri	88.06	0	±	0	0.00833333	±	0.00833333	0	±	0	0	±	0	0.0047619	±	0.0047619	0	±	0	0	±	0	0	±	0	0	±	0	0	±	0
total_OTU00465	Blautia stercoris	89.8	0	±	0	0	±	0	0	±	0	0.00833333	±	0.00833333	0.0047619	±	0.0047619	0	±	0	0.00416667	±	0.00416667	0	±	0	0.00833333	±	0.00545545	0.00416667	±	0.00416667
total_OTU00494	Coprococcus comes	97.51	0	±	0	0.00416667	±	0.00416667	0	±	0	0.00416667	±	0.00416667	0.0047619	±	0.0047619	0.00833333	±	0.00545545	0.00833333	±	0.00545545	0	±	0	0.00833333	±	0.00833333	0.00416667	±	0.00416667
total_OTU00568	Clostridiales MCE7 107	90.62	0	±	0	0	±	0	0.00833333	±	0.00833333	0	±	0	0.0047619	±	0.0047619	0	±	0	0	±	0	0	±	0	0	±	0	0.0208333	±	0.0165921
total_OTU00578	Clostridium xylanolyticum	95.27	0	±	0	0.00833333	±	0.00833333	0	±	0	0	±	0	0.0047619	±	0.0047619	0	±	0	0.0166667	±	0.00890871	0	±	0	0.00416667	±	0.00416667	0.00416667	±	0.00416667
total_OTU00583	Bacteroides caccae	91.41	0	±	0	0.00833333	±	0.00545545	0	±	0	0	±	0	0.0047619	±	0.0047619	0	±	0	0	±	0	0	±	0	0	±	0	0	±	0
total_OTU00690	Parabacteroides goldsteinii	96.68	0	±	0	0	±	0	0.00833333	±	0.00545545	0	±	0	0.0047619	±	0.0047619	0.00416667	±	0.00416667	0	±	0	0.00416667	±	0.00416667	0	±	0	0.00416667	±	0.00416667
total_OTU00693	Lactobacillus johnsonii	82.63	0.00833333	±	0.00545545	0	±	0	0	±	0	0	±	0	0.0047619	±	0.0047619	0	±	0	0.00416667	±	0.00416667	0	±	0	0	±	0	0.00416667	±	0.00416667
total_OTU00727	Lactobacillus intestinalis	83.1	0	±	0	0.00416667	±	0.00416667	0.00416667	±	0.00416667	0	±	0	0.0047619	±	0.0047619	0	±	0	0	±	0	0.00416667	±	0.00416667	0.00416667	±	0.00416667	0.00833333	±	0.00833333
total_OTU00761	Peptococcus BU014	89.58	0	±	0	0	±	0	0.00833333	±	0.00545545	0	±	0	0.0047619	±	0.0047619	0.00416667	±	0.00416667	0	±	0	0.00833333	±	0.00545545	0.00833333	±	0.00545545	0.00833333	±	0.00545545
total_OTU00841	Clostridium sp. K39	90.52	0.00833333	±	0.00545545	0	±	0	0	±	0	0	±	0	0.0047619	±	0.0047619	0	±	0	0	±	0	0	±	0	0	±	0	0	±	0
total_OTU00849	Clostridium celerecrescens	95.02	0	±	0	0.00416667	±	0.00416667	0.00416667	±	0.00416667	0	±	0	0.0047619	±	0.0047619	0.00833333	±	0.00833333	0.0833333	±	0.0786796	0.00833333	±	0.00545545	0.0375	±	0.022216	0.0125	±	0.0087684
total_OTU00917	Roseburia intestinalis	95.54	0.00833333	±	0.00833333	0	±	0	0	±	0	0	±	0	0.0047619	±	0.0047619	0.0208333	±	0.0107966	0.00833333	±	0.00833333	0	±	0	0.00416667	±	0.00416667	0.0125	±	0.00609938
total_OTU00975	Lactobacillus reuteri	87.44	0	±	0	0.00416667	±	0.00416667	0.00416667	±	0.00416667	0	±	0	0.0047619	±	0.0047619	0	±	0	0.00416667	±	0.00416667	0.00416667	±	0.00416667	0	±	0	0	±	0
total_OTU00977	Ruminococcus gauvreauii	96.02	0.00416667	±	0.00416667	0	±	0	0.00416667	±	0.00416667	0	±	0	0.0047619	±	0.0047619	0.0541667	±	0.0235176	0	±	0	0	±	0	0.0125	±	0.00609938	0	±	0
total_OTU01008	Lactobacillus sp. KC38	87.89	0	±	0	0.00416667	±	0.00416667	0	±	0	0.00416667	±	0.00416667	0.0047619	±	0.0047619	0	±	0	0.00416667	±	0.00416667	0	±	0	0.00416667	±	0.00416667	0	±	0
total_OTU01028	Clostridium sp. Clone-7	97.01	0	±	0	0	±	0	0.00833333	±	0.00545545	0	±	0	0.0047619	±	0.0047619	0.00416667	±	0.00416667	0.00416667	±	0.00416667	0.00416667	±	0.00416667	0.00416667	±	0.00416667	0.0458333	±	0.0139976
total_OTU01029	Dorea formicigenerans	97.01	0	±	0	0.00416667	±	0.00416667	0.00416667	±	0.00416667	0	±	0	0.0047619	±	0.0047619	0	±	0	0	±	0	0.0208333	±	0.0087684	0.00416667	±	0.00416667	0.0375	±	0.0171796
total_OTU01100	Bacteroides caccae	92.89	0	±	0	0	±	0	0.00833333	±	0.00545545	0	±	0	0.0047619	±	0.0047619	0	±	0	0	±	0	0	±	0	0	±	0	0	±	0
total_OTU01125	Lactobacillus jensenii	89.7	0.00416667	±	0.00416667	0	±	0	0	±	0	0.00416667	±	0.00416667	0.0047619	±	0.0047619	0	±	0	0	±	0	0	±	0	0	±	0	0	±	0
total_OTU01306	Faecalibacterium prausnitzii	100	0.00833333	±	0.00833333	0	±	0	0	±	0	0	±	0	0.0047619	±	0.0047619	0	±	0	0	±	0	0	±	0	0	±	0	0	±	0
total_OTU01366	Lactobacillus reuteri	87.91	0	±	0	0	±	0	0.00416667	±	0.00416667	0.00416667	±	0.00416667	0.0047619	±	0.0047619	0.00416667	±	0.00416667	0.00416667	±	0.00416667	0.00833333	±	0.00545545	0.00416667	±	0.00416667	0	±	0
total_OTU01514	Lactobacillus johnsonii	85.38	0.00416667	±	0.00416667	0	±	0	0.00416667	±	0.00416667	0	±	0	0.0047619	±	0.0047619	0	±	0	0	±	0	0	±	0	0	±	0	0	±	0
total_OTU01600	Olsenella profusa	87.01	0	±	0	0.00416667	±	0.00416667	0	±	0	0.00416667	±	0.00416667	0.0047619	±	0.0047619	0	±	0	0	±	0	0	±	0	0	±	0	0	±	0
total_OTU01625	Lactobacillus sp. ID9203	88.06	0	±	0	0.00416667	±	0.00416667	0.00416667	±	0.00416667	0	±	0	0.0047619	±	0.0047619	0	±	0	0	±	0	0	±	0	0.00416667	±	0.00416667	0	±	0
total_OTU01655	Roseburia intestinalis	99.5	0	±	0	0.00833333	±	0.00833333	0	±	0	0	±	0	0.0047619	±	0.0047619	0.025	±	0.0163663	0.0166667	±	0.0166667	0.00416667	±	0.00416667	0.0125	±	0.00609938	0	±	0
total_OTU01720	Robinsoniella peoriensis	92.79	0	±	0	0.00833333	±	0.00833333	0	±	0	0	±	0	0.0047619	±	0.0047619	0	±	0	0	±	0	0	±	0	0.00416667	±	0.00416667	0.0208333	±	0.0107966
total_OTU01721	Lactobacillus murinus	91.69	0.00416667	±	0.00416667	0	±	0	0.00416667	±	0.00416667	0	±	0	0.0047619	±	0.0047619	0	±	0	0	±	0	0	±	0	0	±	0	0	±	0
total_OTU01791	Clostridium populeti	96.27	0.00416667	±	0.00416667	0	±	0	0.00416667	±	0.00416667	0	±	0	0.0047619	±	0.0047619	0.0125	±	0.0087684	0.00833333	±	0.00545545	0	±	0	0	±	0	0.00833333	±	0.00545545
total_OTU01807	Clostridium saccharolyticum	97.51	0	±	0	0.00833333	±	0.00545545	0	±	0	0	±	0	0.0047619	±	0.0047619	0	±	0	0	±	0	0	±	0	0.00833333	±	0.00833333	0.025	±	0.0163663
total_OTU02035	Akkermansia muciniphila	92.06	0	±	0	0.00416667	±	0.00416667	0.00416667	±	0.00416667	0	±	0	0.0047619	±	0.0047619	0	±	0	0	±	0	0	±	0	0	±	0	0	±	0
total_OTU02069	Oscillibacter valericigenes	95.79	0	±	0	0.00833333	±	0.00545545	0	±	0	0	±	0	0.0047619	±	0.0047619	0.0125	±	0.00609938	0.00416667	±	0.00416667	0.00833333	±	0.00545545	0.00833333	±	0.00545545	0.00833333	±	0.00545545
total_OTU02196	Lactobacillus murinus	84.51	0.00833333	±	0.00545545	0	±	0	0	±	0	0	±	0	0.0047619	±	0.0047619	0	±	0	0	±	0	0	±	0	0	±	0	0	±	0
total_OTU02452	Lactobacillus sp. ID9203	85.45	0.00833333	±	0.00545545	0	±	0	0	±	0	0	±	0	0.0047619	±	0.0047619	0	±	0	0	±	0	0	±	0	0	±	0	0	±	0
total_OTU02913	Lactobacillus secaliphilus	94.38	0.00416667	±	0.00416667	0	±	0	0.00416667	±	0.00416667	0	±	0	0.0047619	±	0.0047619	0	±	0	0	±	0	0.00416667	±	0.00416667	0	±	0	0	±	0
total_OTU02924	Clostridium sp. M62/1	93.28	0	±	0	0.00833333	±	0.00545545	0	±	0	0	±	0	0.0047619	±	0.0047619	0	±	0	0	±	0	0	±	0	0	±	0	0	±	0
total_OTU03031	Clostridium sp. 619	92.84	0	±	0	0.00416667	±	0.00416667	0.00416667	±	0.00416667	0	±	0	0.0047619	±	0.0047619	0	±	0	0	±	0	0	±	0	0	±	0	0	±	0
total_OTU03092	Lactobacillus murinus	83.33	0.00416667	±	0.00416667	0.00416667	±	0.00416667	0	±	0	0	±	0	0.0047619	±	0.0047619	0.00416667	±	0.00416667	0.00416667	±	0.00416667	0	±	0	0	±	0	0.00416667	±	0.00416667
total_OTU03131	Prevotella buccae	89.81	0	±	0	0	±	0	0.00416667	±	0.00416667	0.00416667	±	0.00416667	0.0047619	±	0.0047619	0	±	0	0	±	0	0	±	0	0	±	0	0	±	0
total_OTU03208	Barnesiella intestinihominis	87.65	0.00833333	±	0.00833333	0	±	0	0	±	0	0	±	0	0.0047619	±	0.0047619	0	±	0	0	±	0	0	±	0	0	±	0	0	±	0
total_OTU03320	Barnesiella intestinihominis	84.32	0.00416667	±	0.00416667	0	±	0	0.00416667	±	0.00416667	0	±	0	0.0047619	±	0.0047619	0	±	0	0.00416667	±	0.00416667	0	±	0	0	±	0	0	±	0
total_OTU03430	Porphyromonas catoniae	86.19	0	±	0	0	±	0	0	±	0	0.00833333	±	0.00545545	0.0047619	±	0.0047619	0	±	0	0	±	0	0	±	0	0	±	0	0.00416667	±	0.00416667
total_OTU03505	Eubacterium plexicaudatum	95.02	0	±	0	0.00416667	±	0.00416667	0.00416667	±	0.00416667	0	±	0	0.0047619	±	0.0047619	0.0125	±	0.0087684	0.0125	±	0.00609938	0.0125	±	0.00609938	0.0208333	±	0.0087684	0.0166667	±	0.0109109
total_OTU03534	Lactobacillus johnsonii	98.36	0	±	0	0.00416667	±	0.00416667	0	±	0	0.00416667	±	0.00416667	0.0047619	±	0.0047619	0	±	0	0	±	0	0	±	0	0	±	0	0.00416667	±	0.00416667
total_OTU04014	Lactobacillus murinus	97.19	0	±	0	0	±	0	0.00833333	±	0.00545545	0	±	0	0.0047619	±	0.0047619	0	±	0	0	±	0	0	±	0	0	±	0	0	±	0
total_OTU04104	Candidatus Arthromitus sp. SFB-mouse	96.77	0.00416667	±	0.00416667	0.00416667	±	0.00416667	0	±	0	0	±	0	0.0047619	±	0.0047619	0	±	0	0	±	0	0	±	0	0	±	0	0	±	0
total_OTU04138	Barnesiella intestinihominis	88.12	0	±	0	0	±	0	0.00416667	±	0.00416667	0.00416667	±	0.00416667	0.0047619	±	0.0047619	0	±	0	0.00416667	±	0.00416667	0	±	0	0	±	0	0	±	0
total_OTU04704	Porphyromonas catoniae	87.14	0	±	0	0	±	0	0.00416667	±	0.00416667	0.00416667	±	0.00416667	0.0047619	±	0.0047619	0	±	0	0.00416667	±	0.00416667	0.00416667	±	0.00416667	0	±	0	0.00416667	±	0.00416667
total_OTU04761	Barnesiella intestinihominis	86.43	0	±	0	0	±	0	0.00416667	±	0.00416667	0.00416667	±	0.00416667	0.0047619	±	0.0047619	0	±	0	0	±	0	0	±	0	0	±	0	0.00416667	±	0.00416667
total_OTU00139	Intestinimonas butyriciproducens	89.14	0	±	0	0.00416667	±	0.00416667	0.00416667	±	0.00416667	0.00416667	±	0.00416667	0	±	0	0	±	0	0.025	±	0.0137292	0.025	±	0.0137292	0.0166667	±	0.00890871	0.0333333	±	0.0140859
total_OTU00176	Lactobacillus intestinalis	93.68	0.0125	±	0.0087684	0	±	0	0	±	0	0	±	0	0	±	0	0	±	0	0	±	0	0	±	0	0	±	0	0	±	0
total_OTU00190	Anaerostipes sp. 992a	86	0	±	0	0.00416667	±	0.00416667	0.00833333	±	0.00545545	0	±	0	0	±	0	0	±	0	0.0125	±	0.00609938	0	±	0	0.00833333	±	0.00545545	0	±	0
total_OTU00211	Candidatus Arthromitus sp. SFB-mouse	97.27	0.00416667	±	0.00416667	0	±	0	0.00833333	±	0.00833333	0	±	0	0	±	0	0	±	0	0	±	0	0	±	0	0	±	0	0	±	0
total_OTU00236	Lactobacillus sp. MF213	93.53	0	±	0	0.00416667	±	0.00416667	0.00833333	±	0.00545545	0	±	0	0	±	0	0	±	0	0	±	0	0	±	0	0.00416667	±	0.00416667	0	±	0
total_OTU00266	Clostridium sp. Culture-41	95.27	0	±	0	0.00833333	±	0.00833333	0.00416667	±	0.00416667	0	±	0	0	±	0	0	±	0	0.025	±	0.025	0	±	0	0.0166667	±	0.00890871	0	±	0
total_OTU00293	Clostridium celerecrescens	94.03	0.00416667	±	0.00416667	0	±	0	0.00833333	±	0.00545545	0	±	0	0	±	0	0.0166667	±	0.0109109	0.00416667	±	0.00416667	0	±	0	0.00416667	±	0.00416667	0.00833333	±	0.00545545
total_OTU00295	Parabacteroides goldsteinii	90.02	0	±	0	0	±	0	0.0125	±	0.0087684	0	±	0	0	±	0	0	±	0	0.00416667	±	0.00416667	0.00416667	±	0.00416667	0	±	0	0	±	0
total_OTU00305	Hespellia porcina	84.75	0	±	0	0.00416667	±	0.00416667	0.00833333	±	0.00545545	0	±	0	0	±	0	0	±	0	0	±	0	0	±	0	0	±	0	0	±	0
total_OTU00309	Barnesiella intestinihominis	86.22	0	±	0	0	±	0	0.0125	±	0.0087684	0	±	0	0	±	0	0.0125	±	0.0087684	0	±	0	0	±	0	0	±	0	0.00416667	±	0.00416667
total_OTU00320	Lactobacillus intestinalis	87.59	0.00416667	±	0.00416667	0	±	0	0.00833333	±	0.00545545	0	±	0	0	±	0	0	±	0	0.00416667	±	0.00416667	0.00416667	±	0.00416667	0.00416667	±	0.00416667	0	±	0
total_OTU00360	Oscillibacter ruminantium GH1	93.32	0	±	0	0.00416667	±	0.00416667	0.00833333	±	0.00545545	0	±	0	0	±	0	0.0166667	±	0.00890871	0.0125	±	0.0125	0.00416667	±	0.00416667	0.00416667	±	0.00416667	0.00416667	±	0.00416667
total_OTU00388	Oscillospira guilliermondii	94.31	0	±	0	0	±	0	0.0125	±	0.0087684	0	±	0	0	±	0	0	±	0	0	±	0	0	±	0	0	±	0	0	±	0
total_OTU00429	Clostridium indolis	95.52	0	±	0	0	±	0	0.0125	±	0.0087684	0	±	0	0	±	0	0	±	0	0	±	0	0.00416667	±	0.00416667	0.00416667	±	0.00416667	0.00416667	±	0.00416667
total_OTU00441	Clostridium clostridioforme	99.25	0.00833333	±	0.00833333	0.00416667	±	0.00416667	0	±	0	0	±	0	0	±	0	0	±	0	0	±	0	0	±	0	0	±	0	0	±	0
total_OTU00446	Barnesiella intestinihominis	86.67	0.0125	±	0.0087684	0	±	0	0	±	0	0	±	0	0	±	0	0	±	0	0	±	0	0	±	0	0	±	0	0	±	0
total_OTU00483	Clostridium sp. FCB45	88.86	0	±	0	0.00833333	±	0.00545545	0.00416667	±	0.00416667	0	±	0	0	±	0	0	±	0	0.0125	±	0.00609938	0.0166667	±	0.0125988	0	±	0	0	±	0
total_OTU00550	Lactobacillus acidophilus	94.61	0	±	0	0	±	0	0.00833333	±	0.00545545	0.00416667	±	0.00416667	0	±	0	0	±	0	0	±	0	0	±	0	0	±	0	0	±	0
total_OTU00554	Lactobacillus reuteri	91.27	0.00416667	±	0.00416667	0.00416667	±	0.00416667	0	±	0	0.00416667	±	0.00416667	0	±	0	0	±	0	0	±	0	0	±	0	0	±	0	0	±	0
total_OTU00597	Lactobacillus sp. KC38	88.07	0.00416667	±	0.00416667	0.00416667	±	0.00416667	0	±	0	0.00416667	±	0.00416667	0	±	0	0	±	0	0	±	0	0	±	0	0	±	0	0	±	0
total_OTU00622	Clostridium sp. Clone-27	93.05	0	±	0	0.00833333	±	0.00545545	0	±	0	0.00416667	±	0.00416667	0	±	0	0.0208333	±	0.0125	0.00833333	±	0.00545545	0	±	0	0.00416667	±	0.00416667	0.00416667	±	0.00416667
total_OTU00646	Lactobacillus murinus	88.52	0	±	0	0	±	0	0.0125	±	0.0087684	0	±	0	0	±	0	0.00833333	±	0.00545545	0	±	0	0	±	0	0.00833333	±	0.00545545	0	±	0
total_OTU00699	Lactobacillus intestinalis	87.41	0	±	0	0	±	0	0.00833333	±	0.00545545	0.00416667	±	0.00416667	0	±	0	0	±	0	0	±	0	0	±	0	0.00416667	±	0.00416667	0	±	0
total_OTU00700	Prevotella copri DSM 18205	99.29	0.0125	±	0.0087684	0	±	0	0	±	0	0	±	0	0	±	0	0	±	0	0	±	0	0	±	0	0.00416667	±	0.00416667	0	±	0
total_OTU00734	Barnesiella intestinihominis	83.61	0.00833333	±	0.00545545	0	±	0	0.00416667	±	0.00416667	0	±	0	0	±	0	0	±	0	0	±	0	0.00416667	±	0.00416667	0	±	0	0	±	0
total_OTU00736	Ruminococcus torques L2-14	100	0.00416667	±	0.00416667	0	±	0	0	±	0	0.00833333	±	0.00833333	0	±	0	0	±	0	0	±	0	0	±	0	0	±	0	0	±	0
total_OTU00792	Clostridium scindens	92.54	0	±	0	0.0125	±	0.00609938	0	±	0	0	±	0	0	±	0	0.00833333	±	0.00833333	0.00833333	±	0.00545545	0	±	0	0	±	0	0.00833333	±	0.00545545
total_OTU00798	Lactobacillus reuteri	94.15	0.0125	±	0.0125	0	±	0	0	±	0	0	±	0	0	±	0	0	±	0	0	±	0	0	±	0	0	±	0	0	±	0
total_OTU00822	Porphyromonas sp. MI10-1288x	81.9	0	±	0	0	±	0	0.0125	±	0.00609938	0	±	0	0	±	0	0	±	0	0	±	0	0.00416667	±	0.00416667	0	±	0	0.00416667	±	0.00416667
total_OTU00884	Lactobacillus sp. KC38	89.46	0	±	0	0	±	0	0.0125	±	0.0087684	0	±	0	0	±	0	0	±	0	0	±	0	0	±	0	0	±	0	0	±	0
total_OTU00901	Lactobacillus salivarius ATCC 11741	85.48	0	±	0	0	±	0	0.00416667	±	0.00416667	0.00833333	±	0.00545545	0	±	0	0	±	0	0	±	0	0	±	0	0	±	0	0	±	0
total_OTU00909	Clostridium saccharolyticum WM1	88.78	0.00416667	±	0.00416667	0.00416667	±	0.00416667	0.00416667	±	0.00416667	0	±	0	0	±	0	0.00416667	±	0.00416667	0.00833333	±	0.00545545	0.00416667	±	0.00416667	0.00416667	±	0.00416667	0.00416667	±	0.00416667
total_OTU00943	Clostridium neopropionicum	89.05	0	±	0	0.00416667	±	0.00416667	0.00833333	±	0.00545545	0	±	0	0	±	0	0	±	0	0.00416667	±	0.00416667	0	±	0	0	±	0	0.0125	±	0.0087684
total_OTU00956	Peptococcus BU014	88.83	0	±	0	0.0125	±	0.00609938	0	±	0	0	±	0	0	±	0	0.0208333	±	0.0125	0.00833333	±	0.00545545	0.00416667	±	0.00416667	0.00416667	±	0.00416667	0.00416667	±	0.00416667
total_OTU01038	Catabacter hongkongensis	82.96	0	±	0	0	±	0	0.00833333	±	0.00833333	0.00416667	±	0.00416667	0	±	0	0	±	0	0	±	0	0	±	0	0	±	0	0	±	0
total_OTU01042	Lachnospira pectinoschiza	98.23	0.0125	±	0.0125	0	±	0	0	±	0	0	±	0	0	±	0	0	±	0	0	±	0	0	±	0	0	±	0	0	±	0
total_OTU01063	Eubacterium sp. Pei061	87.29	0	±	0	0.00416667	±	0.00416667	0.00833333	±	0.00545545	0	±	0	0	±	0	0.0166667	±	0.0125988	0.0166667	±	0.0125988	0.00833333	±	0.00545545	0.00416667	±	0.00416667	0.0125	±	0.0087684
total_OTU01087	Lactobacillus murinus	90.4	0	±	0	0.00833333	±	0.00833333	0	±	0	0.00416667	±	0.00416667	0	±	0	0	±	0	0	±	0	0	±	0	0	±	0	0	±	0
total_OTU01123	Lactobacillus intestinalis	94.85	0	±	0	0	±	0	0	±	0	0.0125	±	0.0087684	0	±	0	0	±	0	0	±	0	0	±	0	0	±	0	0.00416667	±	0.00416667
total_OTU01190	Lactobacillus intestinalis	87.17	0.00416667	±	0.00416667	0	±	0	0.00416667	±	0.00416667	0.00416667	±	0.00416667	0	±	0	0	±	0	0	±	0	0.00416667	±	0.00416667	0.00416667	±	0.00416667	0	±	0
total_OTU01214	Roseburia faecis M72/1	88.34	0	±	0	0.00416667	±	0.00416667	0.00416667	±	0.00416667	0.00416667	±	0.00416667	0	±	0	0	±	0	0	±	0	0	±	0	0.00416667	±	0.00416667	0	±	0
total_OTU01236	Lactobacillus intestinalis	86.62	0.00833333	±	0.00833333	0.00416667	±	0.00416667	0	±	0	0	±	0	0	±	0	0	±	0	0	±	0	0	±	0	0	±	0	0	±	0
total_OTU01264	Oribacterium sinus	85.54	0	±	0	0.00416667	±	0.00416667	0.00833333	±	0.00545545	0	±	0	0	±	0	0	±	0	0	±	0	0	±	0	0	±	0	0.00416667	±	0.00416667
total_OTU01286	Lactobacillus sp. KC38	86.26	0.0125	±	0.00609938	0	±	0	0	±	0	0	±	0	0	±	0	0	±	0	0	±	0	0	±	0	0	±	0	0	±	0
total_OTU01299	Clostridium sp. Clone-49	94.03	0	±	0	0	±	0	0.0125	±	0.00609938	0	±	0	0	±	0	0.0125	±	0.0087684	0.00416667	±	0.00416667	0.00833333	±	0.00545545	0.00416667	±	0.00416667	0.025	±	0.0104464
total_OTU01311	Lactobacillus intestinalis	85.25	0	±	0	0.00416667	±	0.00416667	0.00416667	±	0.00416667	0.00416667	±	0.00416667	0	±	0	0	±	0	0	±	0	0.0125	±	0.00609938	0	±	0	0	±	0
total_OTU01320	Lactobacillus johnsonii	96.02	0.00416667	±	0.00416667	0	±	0	0.00833333	±	0.00545545	0	±	0	0	±	0	0	±	0	0	±	0	0.00416667	±	0.00416667	0	±	0	0	±	0
total_OTU01362	Adlercreutzia equolifaciens	94.26	0	±	0	0.00416667	±	0.00416667	0.00833333	±	0.00545545	0	±	0	0	±	0	0	±	0	0.00833333	±	0.00833333	0.00833333	±	0.00545545	0.00416667	±	0.00416667	0.00416667	±	0.00416667
total_OTU01418	Solobacterium sp. S4-A19	80.05	0.00416667	±	0.00416667	0	±	0	0.00833333	±	0.00545545	0	±	0	0	±	0	0	±	0	0	±	0	0.00833333	±	0.00545545	0	±	0	0	±	0
total_OTU01429	Clostridium sp.	95.77	0	±	0	0	±	0	0.0125	±	0.0087684	0	±	0	0	±	0	0.00416667	±	0.00416667	0.0125	±	0.00609938	0.0125	±	0.00609938	0.0166667	±	0.0125988	0.0166667	±	0.00629941
total_OTU01460	Enterorhabdus mucosicola	93.52	0.00416667	±	0.00416667	0.00416667	±	0.00416667	0.00416667	±	0.00416667	0	±	0	0	±	0	0	±	0	0	±	0	0	±	0	0	±	0	0	±	0
total_OTU01466	Clostridium sp. Culture-1	94.81	0	±	0	0	±	0	0.0125	±	0.0087684	0	±	0	0	±	0	0	±	0	0.00416667	±	0.00416667	0.00416667	±	0.00416667	0.00833333	±	0.00545545	0.00416667	±	0.00416667
total_OTU01470	Clostridium leptum	92.29	0	±	0	0.00416667	±	0.00416667	0.00833333	±	0.00545545	0	±	0	0	±	0	0.0166667	±	0.00890871	0	±	0	0.00833333	±	0.00545545	0.0166667	±	0.0166667	0.0166667	±	0.00890871
total_OTU01557	Candidatus Arthromitus sp. SFB-mouse	96.77	0.00833333	±	0.00833333	0	±	0	0.00416667	±	0.00416667	0	±	0	0	±	0	0	±	0	0	±	0	0	±	0	0	±	0	0	±	0
total_OTU01575	Oscillibacter sp. G2	94.31	0.00416667	±	0.00416667	0	±	0	0.00416667	±	0.00416667	0.00416667	±	0.00416667	0	±	0	0.00833333	±	0.00545545	0	±	0	0	±	0	0	±	0	0	±	0
total_OTU01582	Lactobacillus vaginalis	89.2	0	±	0	0.00833333	±	0.00833333	0.00416667	±	0.00416667	0	±	0	0	±	0	0	±	0	0	±	0	0.0125	±	0.00609938	0	±	0	0	±	0
total_OTU01592	Barnesiella intestinihominis	85.99	0	±	0	0	±	0	0.0125	±	0.0125	0	±	0	0	±	0	0	±	0	0	±	0	0.00416667	±	0.00416667	0	±	0	0	±	0
total_OTU01671	Lactobacillus sp. TAB-31	88.97	0	±	0	0	±	0	0.0125	±	0.00609938	0	±	0	0	±	0	0	±	0	0	±	0	0	±	0	0	±	0	0	±	0
total_OTU01687	Lactobacillus murinus	88.94	0	±	0	0	±	0	0.0125	±	0.0087684	0	±	0	0	±	0	0	±	0	0	±	0	0.00416667	±	0.00416667	0	±	0	0	±	0
total_OTU01734	Barnesiella intestinihominis	85.99	0	±	0	0	±	0	0.00416667	±	0.00416667	0.00833333	±	0.00833333	0	±	0	0.00416667	±	0.00416667	0	±	0	0	±	0	0	±	0	0	±	0
total_OTU01738	Clostridium sp. Culture Jar-13	96.51	0	±	0	0	±	0	0.0125	±	0.00609938	0	±	0	0	±	0	0	±	0	0	±	0	0	±	0	0	±	0	0.00833333	±	0.00545545
total_OTU01740	Peptococcus BU014	91.56	0	±	0	0.00833333	±	0.00545545	0.00416667	±	0.00416667	0	±	0	0	±	0	0	±	0	0	±	0	0	±	0	0	±	0	0	±	0
total_OTU01742	Barnesiella intestinihominis	87.17	0.00416667	±	0.00416667	0	±	0	0.00416667	±	0.00416667	0.00416667	±	0.00416667	0	±	0	0	±	0	0	±	0	0	±	0	0	±	0	0	±	0
total_OTU01809	Akkermansia muciniphila	89.93	0	±	0	0	±	0	0.0125	±	0.0087684	0	±	0	0	±	0	0	±	0	0	±	0	0.00416667	±	0.00416667	0.00416667	±	0.00416667	0	±	0
total_OTU01845	Clostridium sp. A9	90.3	0	±	0	0.00416667	±	0.00416667	0.00833333	±	0.00545545	0	±	0	0	±	0	0	±	0	0	±	0	0	±	0	0	±	0	0	±	0
total_OTU01921	Porphyromonas catoniae	86.87	0	±	0	0	±	0	0.00833333	±	0.00545545	0.00416667	±	0.00416667	0	±	0	0	±	0	0	±	0	0	±	0	0	±	0	0	±	0
total_OTU01961	Christensenella minuta	91.85	0	±	0	0	±	0	0.0125	±	0.0087684	0	±	0	0	±	0	0	±	0	0	±	0	0.00416667	±	0.00416667	0	±	0	0.00416667	±	0.00416667
total_OTU02094	Lactobacillus reuteri	97.19	0	±	0	0.00416667	±	0.00416667	0.00833333	±	0.00545545	0	±	0	0	±	0	0	±	0	0	±	0	0.00416667	±	0.00416667	0	±	0	0.00416667	±	0.00416667
total_OTU02119	Lactobacillus murinus	95.08	0	±	0	0	±	0	0.0125	±	0.0087684	0	±	0	0	±	0	0	±	0	0	±	0	0.0125	±	0.00609938	0	±	0	0	±	0
total_OTU02134	Barnesiella intestinihominis	85.04	0.00416667	±	0.00416667	0.00416667	±	0.00416667	0	±	0	0.00416667	±	0.00416667	0	±	0	0.00416667	±	0.00416667	0	±	0	0	±	0	0	±	0	0	±	0
total_OTU02153	Barnesiella intestinihominis	83.61	0	±	0	0	±	0	0.0125	±	0.0125	0	±	0	0	±	0	0.00416667	±	0.00416667	0	±	0	0	±	0	0	±	0	0.00416667	±	0.00416667
total_OTU02181	Barnesiella intestinihominis	80.29	0	±	0	0	±	0	0.0125	±	0.0087684	0	±	0	0	±	0	0	±	0	0	±	0	0.0125	±	0.0087684	0	±	0	0	±	0
total_OTU02197	Gracilibacter thermotolerans	89.33	0	±	0	0	±	0	0.0125	±	0.0087684	0	±	0	0	±	0	0	±	0	0	±	0	0	±	0	0	±	0	0	±	0
total_OTU02198	Phascolarctobacterium faecium	100	0.00833333	±	0.00833333	0.00416667	±	0.00416667	0	±	0	0	±	0	0	±	0	0	±	0	0	±	0	0	±	0	0	±	0	0	±	0
total_OTU02292	Barnesiella intestinihominis	85.99	0	±	0	0.00416667	±	0.00416667	0.00416667	±	0.00416667	0.00416667	±	0.00416667	0	±	0	0	±	0	0.00416667	±	0.00416667	0	±	0	0	±	0	0	±	0
total_OTU02333	Parabacteroides johnsonii	84.32	0	±	0	0.00416667	±	0.00416667	0.00416667	±	0.00416667	0.00416667	±	0.00416667	0	±	0	0	±	0	0.00416667	±	0.00416667	0.00416667	±	0.00416667	0	±	0	0	±	0
total_OTU02378	Lactobacillus murinus	85.25	0	±	0	0.00416667	±	0.00416667	0.00416667	±	0.00416667	0.00416667	±	0.00416667	0	±	0	0	±	0	0	±	0	0	±	0	0	±	0	0	±	0
total_OTU02383	Clostridium hathewayi	93.28	0	±	0	0	±	0	0.0125	±	0.0087684	0	±	0	0	±	0	0.0166667	±	0.0109109	0	±	0	0.0125	±	0.0087684	0.00416667	±	0.00416667	0	±	0
total_OTU02430	Lactobacillus johnsonii	88.03	0.00833333	±	0.00833333	0	±	0	0.00416667	±	0.00416667	0	±	0	0	±	0	0	±	0	0	±	0	0.00416667	±	0.00416667	0	±	0	0	±	0
total_OTU02521	Bifidobacterium longum	100	0.00833333	±	0.00545545	0.00416667	±	0.00416667	0	±	0	0	±	0	0	±	0	0	±	0	0	±	0	0	±	0	0	±	0	0	±	0
total_OTU02536	Lactobacillus acidophilus ATCC 4796	88.68	0	±	0	0	±	0	0.0125	±	0.0087684	0	±	0	0	±	0	0	±	0	0	±	0	0.0125	±	0.0087684	0	±	0	0	±	0
total_OTU02588			0	±	0	0	±	0	0	±	0	0.0125	±	0.0125	0	±	0	0	±	0	0	±	0	0	±	0	0	±	0	0	±	0
total_OTU02656	Clostridium asparagiforme DSM 15981	96.52	0	±	0	0.00833333	±	0.00545545	0	±	0	0.00416667	±	0.00416667	0	±	0	0.0208333	±	0.0107966	0.00833333	±	0.00545545	0.0125	±	0.0087684	0.0291667	±	0.0132699	0.0166667	±	0.00629941
total_OTU02663	Lactobacillus intestinalis	86.35	0.00833333	±	0.00545545	0	±	0	0.00416667	±	0.00416667	0	±	0	0	±	0	0	±	0	0	±	0	0	±	0	0.00416667	±	0.00416667	0	±	0
total_OTU02703	Clostridium sp. Culture-41	95.77	0	±	0	0	±	0	0.0125	±	0.0125	0	±	0	0	±	0	0.00416667	±	0.00416667	0.0166667	±	0.0109109	0.0125	±	0.00609938	0.00416667	±	0.00416667	0.025	±	0.00833333
total_OTU02767	Lactobacillus rogosae	100	0.0125	±	0.0125	0	±	0	0	±	0	0	±	0	0	±	0	0	±	0	0	±	0	0	±	0	0	±	0	0	±	0
total_OTU02782	Adlercreutzia equolifaciens	96.26	0.00833333	±	0.00545545	0.00416667	±	0.00416667	0	±	0	0	±	0	0	±	0	0.00416667	±	0.00416667	0	±	0	0	±	0	0	±	0	0	±	0
total_OTU02867	Lactobacillus murinus	89.93	0	±	0	0.00833333	±	0.00833333	0.00416667	±	0.00416667	0	±	0	0	±	0	0	±	0	0	±	0	0	±	0	0	±	0	0	±	0
total_OTU02938	Ruminococcus bromii	100	0.0125	±	0.0125	0	±	0	0	±	0	0	±	0	0	±	0	0	±	0	0	±	0	0	±	0	0	±	0	0	±	0
total_OTU03091	Clostridium scindens	97.76	0	±	0	0.00416667	±	0.00416667	0.00416667	±	0.00416667	0.00416667	±	0.00416667	0	±	0	0	±	0	0.00416667	±	0.00416667	0	±	0	0.00416667	±	0.00416667	0	±	0
total_OTU03111	Barnesiella intestinihominis	85.99	0.00416667	±	0.00416667	0.00416667	±	0.00416667	0	±	0	0.00416667	±	0.00416667	0	±	0	0	±	0	0	±	0	0	±	0	0	±	0	0	±	0
total_OTU03183	Lactobacillus intestinalis	87.35	0	±	0	0	±	0	0.0125	±	0.0087684	0	±	0	0	±	0	0	±	0	0	±	0	0	±	0	0	±	0	0	±	0
total_OTU03329	Porphyromonas catoniae	86.94	0.0125	±	0.00609938	0	±	0	0	±	0	0	±	0	0	±	0	0	±	0	0	±	0	0	±	0	0	±	0	0	±	0
total_OTU03456	Porphyromonas catoniae	86.67	0	±	0	0	±	0	0.00833333	±	0.00545545	0.00416667	±	0.00416667	0	±	0	0	±	0	0	±	0	0	±	0	0	±	0	0	±	0
total_OTU03507	Anaerofustis stercorihominis	98.01	0	±	0	0.00833333	±	0.00833333	0.00416667	±	0.00416667	0	±	0	0	±	0	0	±	0	0	±	0	0	±	0	0	±	0	0	±	0
total_OTU03641	Lactobacillus intestinalis	96.25	0.00416667	±	0.00416667	0.00416667	±	0.00416667	0	±	0	0.00416667	±	0.00416667	0	±	0	0	±	0	0	±	0	0	±	0	0	±	0	0	±	0
total_OTU03727	Barnesiella intestinihominis	87.41	0.00416667	±	0.00416667	0.00416667	±	0.00416667	0	±	0	0.00416667	±	0.00416667	0	±	0	0	±	0	0	±	0	0.00416667	±	0.00416667	0	±	0	0	±	0
total_OTU03928	Barnesiella intestinihominis	86.94	0	±	0	0.00416667	±	0.00416667	0.00416667	±	0.00416667	0.00416667	±	0.00416667	0	±	0	0	±	0	0	±	0	0	±	0	0	±	0	0	±	0
total_OTU03981	Lactobacillus intestinalis	96.96	0	±	0	0	±	0	0.00416667	±	0.00416667	0.00833333	±	0.00545545	0	±	0	0	±	0	0	±	0	0	±	0	0	±	0	0	±	0
total_OTU04094	Clostridium asparagiforme DSM 15981	96.02	0	±	0	0	±	0	0.0125	±	0.0087684	0	±	0	0	±	0	0	±	0	0.00416667	±	0.00416667	0	±	0	0	±	0	0	±	0
total_OTU04521	Barnesiella intestinihominis	86.19	0.00833333	±	0.00545545	0	±	0	0.00416667	±	0.00416667	0	±	0	0	±	0	0	±	0	0	±	0	0	±	0	0	±	0	0	±	0
total_OTU04589	Peptococcus BU014	91.29	0.00833333	±	0.00545545	0.00416667	±	0.00416667	0	±	0	0	±	0	0	±	0	0	±	0	0.00416667	±	0.00416667	0.00416667	±	0.00416667	0.00416667	±	0.00416667	0.00416667	±	0.00416667
total_OTU04600	Tannerella BU063	88.01	0.00833333	±	0.00545545	0	±	0	0.00416667	±	0.00416667	0	±	0	0	±	0	0	±	0	0.00416667	±	0.00416667	0.00416667	±	0.00416667	0	±	0	0	±	0
total_OTU00930	Clostridium sp. Clone-47	96.01	0	±	0	0	±	0	0	±	0	0	±	0	0.00952381	±	0.00952381	0.0333333	±	0.0166667	0.0208333	±	0.0107966	0	±	0	0	±	0	0.0333333	±	0.0208928
total_OTU00966	Shigella dysenteriae	96.49	0	±	0	0	±	0	0	±	0	0	±	0	0.00952381	±	0.00952381	0	±	0	0	±	0	0	±	0	0	±	0	0	±	0
total_OTU00991	Lactobacillus murinus	92.25	0	±	0	0	±	0	0	±	0	0	±	0	0.00952381	±	0.00614759	0	±	0	0	±	0	0	±	0	0	±	0	0	±	0
total_OTU01072	Akkermansia muciniphila	90.05	0	±	0	0	±	0	0	±	0	0	±	0	0.00952381	±	0.00952381	0.00833333	±	0.00545545	0.00416667	±	0.00416667	0.0125	±	0.00609938	0	±	0	0.0208333	±	0.0087684
total_OTU01204	Aeromonas sp. ZL1-r	90.91	0	±	0	0	±	0	0	±	0	0	±	0	0.00952381	±	0.00952381	0	±	0	0	±	0	0	±	0	0	±	0	0	±	0
total_OTU01242	Holdemania sp. AP2	92.02	0	±	0	0	±	0	0	±	0	0	±	0	0.00952381	±	0.00614759	0.00833333	±	0.00545545	0.00833333	±	0.00545545	0.0208333	±	0.0087684	0.0125	±	0.00609938	0.0125	±	0.0087684
total_OTU01417	Shigella dysenteriae	91.1	0	±	0	0	±	0	0	±	0	0	±	0	0.00952381	±	0.00952381	0	±	0	0	±	0	0	±	0	0	±	0	0	±	0
total_OTU01656	Clostridium celerecrescens	95.76	0	±	0	0	±	0	0	±	0	0	±	0	0.00952381	±	0.00952381	0.00833333	±	0.00545545	0.00416667	±	0.00416667	0.0166667	±	0.00890871	0.0125	±	0.00609938	0.0125	±	0.00609938
total_OTU01800	Clostridium boliviensis	90.3	0	±	0	0	±	0	0	±	0	0	±	0	0.00952381	±	0.00952381	0	±	0	0	±	0	0	±	0	0	±	0	0.075	±	0.0526104
total_OTU02003	Aeromonas sp. ZL1-r	91.79	0	±	0	0	±	0	0	±	0	0	±	0	0.00952381	±	0.00952381	0	±	0	0	±	0	0	±	0	0	±	0	0	±	0
total_OTU02123	Lactobacillus sp. MF213	89.41	0	±	0	0	±	0	0	±	0	0	±	0	0.00952381	±	0.00614759	0	±	0	0	±	0	0	±	0	0	±	0	0	±	0
total_OTU02206	Shigella dysenteriae	81.69	0	±	0	0	±	0	0	±	0	0	±	0	0.00952381	±	0.00952381	0	±	0	0	±	0	0	±	0	0	±	0	0	±	0
total_OTU02574	Barnesiella intestinihominis	88.36	0	±	0	0	±	0	0	±	0	0	±	0	0.00952381	±	0.00614759	0.00416667	±	0.00416667	0	±	0	0	±	0	0	±	0	0.00416667	±	0.00416667
total_OTU02726	Clostridium sp. MK11	93.8	0	±	0	0	±	0	0	±	0	0	±	0	0.00952381	±	0.00952381	0	±	0	0	±	0	0	±	0	0	±	0	0	±	0
total_OTU02847	Clostridium sp. Culture-1	95.31	0	±	0	0	±	0	0	±	0	0	±	0	0.00952381	±	0.00614759	0	±	0	0	±	0	0	±	0	0	±	0	0	±	0
total_OTU03035	Bacteroides caccae	89.55	0	±	0	0	±	0	0	±	0	0	±	0	0.00952381	±	0.00614759	0	±	0	0	±	0	0	±	0	0	±	0	0	±	0
total_OTU00042	Clostridium sp. A9	96.52	0	±	0	0	±	0	0.00416667	±	0.00416667	0	±	0	0.0047619	±	0.0047619	0	±	0	0	±	0	0.00416667	±	0.00416667	0	±	0	0	±	0
total_OTU00250	Clostridium fusiformis	96.27	0	±	0	0.00416667	±	0.00416667	0	±	0	0	±	0	0.0047619	±	0.0047619	0.025	±	0.0137292	0.0166667	±	0.00890871	0	±	0	0.0166667	±	0.00890871	0.00833333	±	0.00545545
total_OTU00269	Clostridium clostridioforme	92.29	0.00416667	±	0.00416667	0	±	0	0	±	0	0	±	0	0.0047619	±	0.0047619	0.00416667	±	0.00416667	0.00833333	±	0.00545545	0	±	0	0	±	0	0	±	0
total_OTU00321	Clostridium sp. M62/1	94.78	0	±	0	0.00416667	±	0.00416667	0	±	0	0	±	0	0.0047619	±	0.0047619	0.00416667	±	0.00416667	0.0125	±	0.0087684	0.00833333	±	0.00833333	0.0166667	±	0.0125988	0.025	±	0.0121988
total_OTU00347	Saccharofermentans acetigenes	89.14	0	±	0	0.00416667	±	0.00416667	0	±	0	0	±	0	0.0047619	±	0.0047619	0.0291667	±	0.015983	0	±	0	0	±	0	0	±	0	0.0333333	±	0.0188982
total_OTU00392	Eubacterium plexicaudatum	91.04	0	±	0	0.00416667	±	0.00416667	0	±	0	0	±	0	0.0047619	±	0.0047619	0.025	±	0.0163663	0.00416667	±	0.00416667	0.0333333	±	0.0188982	0.0875	±	0.0251484	0.0833333	±	0.0333333
total_OTU00394	Clostridium sp. YIT 12070	92.52	0	±	0	0	±	0	0.00416667	±	0.00416667	0	±	0	0.0047619	±	0.0047619	0	±	0	0.00416667	±	0.00416667	0	±	0	0.0125	±	0.00609938	0.0333333	±	0.0125988
total_OTU00426	Clostridium sp. WXC-8	92.82	0	±	0	0.00416667	±	0.00416667	0	±	0	0	±	0	0.0047619	±	0.0047619	0	±	0	0.0166667	±	0.00890871	0.00833333	±	0.00545545	0.00416667	±	0.00416667	0.00833333	±	0.00545545
total_OTU00500	Oscillibacter sp. G2	91.83	0	±	0	0	±	0	0.00416667	±	0.00416667	0	±	0	0.0047619	±	0.0047619	0	±	0	0	±	0	0.00416667	±	0.00416667	0	±	0	0	±	0
total_OTU00511	Clostridium sp. 6-26	93.83	0	±	0	0	±	0	0.00416667	±	0.00416667	0	±	0	0.0047619	±	0.0047619	0.00833333	±	0.00833333	0	±	0	0.00416667	±	0.00416667	0.0125	±	0.00609938	0.025	±	0.020654
total_OTU00537	Clostridium sp. Culture-1	90.62	0	±	0	0.00416667	±	0.00416667	0	±	0	0	±	0	0.0047619	±	0.0047619	0	±	0	0	±	0	0	±	0	0	±	0	0	±	0
total_OTU00567	Clostridium sp. K39	94.76	0.00416667	±	0.00416667	0	±	0	0	±	0	0	±	0	0.0047619	±	0.0047619	0	±	0	0	±	0	0	±	0	0	±	0	0	±	0
total_OTU00570	Lactobacillus reuteri	87.14	0	±	0	0	±	0	0.00416667	±	0.00416667	0	±	0	0.0047619	±	0.0047619	0	±	0	0	±	0	0.00416667	±	0.00416667	0.00416667	±	0.00416667	0	±	0
total_OTU00573	Eubacterium plexicaudatum	93.53	0	±	0	0.00416667	±	0.00416667	0	±	0	0	±	0	0.0047619	±	0.0047619	0.0125	±	0.00609938	0.0125	±	0.0087684	0.00833333	±	0.00545545	0.0583333	±	0.0272772	0.1375	±	0.0787898
total_OTU00577	Clostridium populeti	96.52	0	±	0	0.00416667	±	0.00416667	0	±	0	0	±	0	0.0047619	±	0.0047619	0.00416667	±	0.00416667	0	±	0	0	±	0	0.00416667	±	0.00416667	0.00416667	±	0.00416667
total_OTU00636	Ruminococcus albus 8	89.3	0	±	0	0.00416667	±	0.00416667	0	±	0	0	±	0	0.0047619	±	0.0047619	0.00833333	±	0.00545545	0	±	0	0	±	0	0	±	0	0.0125	±	0.0087684
total_OTU00640	Clostridium disporicum	94.53	0.00416667	±	0.00416667	0	±	0	0	±	0	0	±	0	0.0047619	±	0.0047619	0.00416667	±	0.00416667	0	±	0	0	±	0	0	±	0	0.00416667	±	0.00416667
total_OTU00664	Barnesiella intestinihominis	85.99	0	±	0	0	±	0	0.00416667	±	0.00416667	0	±	0	0.0047619	±	0.0047619	0	±	0	0	±	0	0	±	0	0	±	0	0	±	0
total_OTU00709	Lactobacillus intestinalis	87.41	0.00416667	±	0.00416667	0	±	0	0	±	0	0	±	0	0.0047619	±	0.0047619	0	±	0	0	±	0	0.00833333	±	0.00545545	0	±	0	0	±	0
total_OTU00723	Eubacterium plexicaudatum	94.78	0	±	0	0.00416667	±	0.00416667	0	±	0	0	±	0	0.0047619	±	0.0047619	0.0125	±	0.0087684	0.00833333	±	0.00833333	0.00833333	±	0.00545545	0.0166667	±	0.0125988	0.0166667	±	0.00890871
total_OTU00747	Oscillospira guilliermondii	96.29	0	±	0	0	±	0	0.00416667	±	0.00416667	0	±	0	0.0047619	±	0.0047619	0.00416667	±	0.00416667	0	±	0	0	±	0	0	±	0	0.00416667	±	0.00416667
total_OTU00773	Lactobacillus intestinalis	92.47	0	±	0	0.00416667	±	0.00416667	0	±	0	0	±	0	0.0047619	±	0.0047619	0	±	0	0	±	0	0	±	0	0	±	0	0.00416667	±	0.00416667
total_OTU00793	Clostridium sp. Culture-27	99.76	0	±	0	0	±	0	0	±	0	0.00416667	±	0.00416667	0.0047619	±	0.0047619	0.0375	±	0.0203516	0.0833333	±	0.0251976	0.0208333	±	0.0087684	0.0291667	±	0.015983	0.0416667	±	0.0186339
total_OTU00819	Roseburia faecis M72/1	96.77	0	±	0	0	±	0	0.00416667	±	0.00416667	0	±	0	0.0047619	±	0.0047619	0.025	±	0.020654	0	±	0	0.00416667	±	0.00416667	0.0416667	±	0.0416667	0.0416667	±	0.0241933
total_OTU00855	Roseburia sp. 831b	96.78	0	±	0	0	±	0	0.00416667	±	0.00416667	0	±	0	0.0047619	±	0.0047619	0	±	0	0.00416667	±	0.00416667	0.00416667	±	0.00416667	0.0208333	±	0.0087684	0	±	0
total_OTU00872	Lactobacillus ruminis ATCC 27782	92.35	0	±	0	0	±	0	0	±	0	0.00416667	±	0.00416667	0.0047619	±	0.0047619	0	±	0	0	±	0	0	±	0	0	±	0	0.00416667	±	0.00416667
total_OTU00982	Escherichia coli str. K-12 substr. MDS42	90.48	0	±	0	0	±	0	0	±	0	0.00416667	±	0.00416667	0.0047619	±	0.0047619	0	±	0	0	±	0	0	±	0	0	±	0	0	±	0
total_OTU01023	Clostridium disporicum	91.04	0.00416667	±	0.00416667	0	±	0	0	±	0	0	±	0	0.0047619	±	0.0047619	0	±	0	0	±	0	0	±	0	0	±	0	0	±	0
total_OTU01039	Akkermansia muciniphila	81.08	0	±	0	0	±	0	0.00416667	±	0.00416667	0	±	0	0.0047619	±	0.0047619	0	±	0	0	±	0	0	±	0	0.00416667	±	0.00416667	0	±	0
total_OTU01051	Lactobacillus johnsonii	96.25	0	±	0	0	±	0	0.00416667	±	0.00416667	0	±	0	0.0047619	±	0.0047619	0	±	0	0.00416667	±	0.00416667	0.00416667	±	0.00416667	0	±	0	0	±	0
total_OTU01082	Pseudoflavonifractor capillosus	89.63	0	±	0	0	±	0	0.00416667	±	0.00416667	0	±	0	0.0047619	±	0.0047619	0.00416667	±	0.00416667	0.00833333	±	0.00545545	0.00416667	±	0.00416667	0.00833333	±	0.00833333	0	±	0
total_OTU01093	Acetivibrio cellulolyticus	87.56	0	±	0	0	±	0	0.00416667	±	0.00416667	0	±	0	0.0047619	±	0.0047619	0	±	0	0.00416667	±	0.00416667	0.00416667	±	0.00416667	0	±	0	0	±	0
total_OTU01139	Clostridium hathewayi	85.54	0	±	0	0	±	0	0.00416667	±	0.00416667	0	±	0	0.0047619	±	0.0047619	0.00416667	±	0.00416667	0.00416667	±	0.00416667	0.00416667	±	0.00416667	0	±	0	0.00833333	±	0.00545545
total_OTU01277	Parabacteroides goldsteinii	92.42	0	±	0	0	±	0	0.00416667	±	0.00416667	0	±	0	0.0047619	±	0.0047619	0	±	0	0	±	0	0	±	0	0	±	0	0	±	0
total_OTU01281	Clostridium sp. Clone-17	94.51	0	±	0	0.00416667	±	0.00416667	0	±	0	0	±	0	0.0047619	±	0.0047619	0	±	0	0.00416667	±	0.00416667	0	±	0	0	±	0	0.00833333	±	0.00545545
total_OTU01301	Lentimonas marisflavi	86.73	0	±	0	0	±	0	0	±	0	0.00416667	±	0.00416667	0.0047619	±	0.0047619	0	±	0	0	±	0	0	±	0	0	±	0	0	±	0
total_OTU01364	Anaerostipes sp. 992a	82.25	0	±	0	0	±	0	0.00416667	±	0.00416667	0	±	0	0.0047619	±	0.0047619	0	±	0	0	±	0	0	±	0	0	±	0	0	±	0
total_OTU01446	Barnesiella intestinihominis YIT 11860	84.96	0	±	0	0.00416667	±	0.00416667	0	±	0	0	±	0	0.0047619	±	0.0047619	0	±	0	0	±	0	0	±	0	0	±	0	0	±	0
total_OTU01452	Clostridium sp. YIT 12069	92.29	0	±	0	0.00416667	±	0.00416667	0	±	0	0	±	0	0.0047619	±	0.0047619	0.00833333	±	0.00545545	0.00833333	±	0.00545545	0.00416667	±	0.00416667	0.0166667	±	0.00629941	0.00833333	±	0.00545545
total_OTU01563	Clostridium sp. Clone-49	96.77	0	±	0	0.00416667	±	0.00416667	0	±	0	0	±	0	0.0047619	±	0.0047619	0.00833333	±	0.00545545	0	±	0	0.00416667	±	0.00416667	0.00833333	±	0.00545545	0.0208333	±	0.0139976
total_OTU01606	Barnesiella intestinihominis	86.7	0	±	0	0	±	0	0.00416667	±	0.00416667	0	±	0	0.0047619	±	0.0047619	0	±	0	0	±	0	0	±	0	0	±	0	0	±	0
total_OTU01608	Candidatus Arthromitus sp. SFB-mouse	96.52	0.00416667	±	0.00416667	0	±	0	0	±	0	0	±	0	0.0047619	±	0.0047619	0	±	0	0	±	0	0	±	0	0	±	0	0	±	0
total_OTU01693	Lactobacillus johnsonii	85.95	0	±	0	0.00416667	±	0.00416667	0	±	0	0	±	0	0.0047619	±	0.0047619	0.00416667	±	0.00416667	0.00833333	±	0.00545545	0	±	0	0.00416667	±	0.00416667	0	±	0
total_OTU01709	Anaerostipes sp. 494a	85.5	0	±	0	0	±	0	0.00416667	±	0.00416667	0	±	0	0.0047619	±	0.0047619	0.00833333	±	0.00833333	0.00416667	±	0.00416667	0	±	0	0.00416667	±	0.00416667	0	±	0
total_OTU01716	Roseburia sp. 11SE38	90.55	0	±	0	0	±	0	0.00416667	±	0.00416667	0	±	0	0.0047619	±	0.0047619	0	±	0	0	±	0	0	±	0	0	±	0	0.00416667	±	0.00416667
total_OTU01743	Parabacteroides goldsteinii	93.13	0	±	0	0	±	0	0	±	0	0.00416667	±	0.00416667	0.0047619	±	0.0047619	0	±	0	0	±	0	0	±	0	0.00416667	±	0.00416667	0	±	0
total_OTU01748	Lactobacillus amylolyticus	90.87	0	±	0	0	±	0	0.00416667	±	0.00416667	0	±	0	0.0047619	±	0.0047619	0	±	0	0	±	0	0.00833333	±	0.00833333	0	±	0	0	±	0
total_OTU01804	Barnesiella intestinihominis	87.41	0	±	0	0.00416667	±	0.00416667	0	±	0	0	±	0	0.0047619	±	0.0047619	0	±	0	0	±	0	0	±	0	0	±	0	0	±	0
total_OTU01831	Clostridium difficile M120	84.79	0.00416667	±	0.00416667	0	±	0	0	±	0	0	±	0	0.0047619	±	0.0047619	0	±	0	0	±	0	0	±	0	0	±	0	0	±	0
total_OTU01975	Barnesiella intestinihominis	86.7	0	±	0	0	±	0	0	±	0	0.00416667	±	0.00416667	0.0047619	±	0.0047619	0	±	0	0	±	0	0	±	0	0	±	0	0	±	0
total_OTU02067	Lactobacillus reuteri	92.79	0.00416667	±	0.00416667	0	±	0	0	±	0	0	±	0	0.0047619	±	0.0047619	0	±	0	0	±	0	0	±	0	0	±	0	0.00416667	±	0.00416667
total_OTU02085	Oscillospira guilliermondii	92.57	0	±	0	0.00416667	±	0.00416667	0	±	0	0	±	0	0.0047619	±	0.0047619	0	±	0	0	±	0	0.00416667	±	0.00416667	0	±	0	0.00416667	±	0.00416667
total_OTU02163	Clostridium histolyticum	83.04	0.00416667	±	0.00416667	0	±	0	0	±	0	0	±	0	0.0047619	±	0.0047619	0	±	0	0	±	0	0	±	0	0	±	0	0.00416667	±	0.00416667
total_OTU02182	Lactobacillus murinus	82.39	0	±	0	0.00416667	±	0.00416667	0	±	0	0	±	0	0.0047619	±	0.0047619	0	±	0	0	±	0	0.00833333	±	0.00545545	0	±	0	0	±	0
total_OTU02234	Lactobacillus reuteri	93.68	0	±	0	0.00416667	±	0.00416667	0	±	0	0	±	0	0.0047619	±	0.0047619	0	±	0	0	±	0	0	±	0	0	±	0	0	±	0
total_OTU02289	Bifidobacterium choerinum	99.52	0	±	0	0	±	0	0.00416667	±	0.00416667	0	±	0	0.0047619	±	0.0047619	0	±	0	0	±	0	0	±	0	0	±	0	0	±	0
total_OTU02365	Clostridium sp. Clone-7	98.01	0	±	0	0	±	0	0.00416667	±	0.00416667	0	±	0	0.0047619	±	0.0047619	0.0166667	±	0.00890871	0	±	0	0	±	0	0.0166667	±	0.0125988	0.0166667	±	0.0109109
total_OTU02440	Barnesiella intestinihominis	85.27	0	±	0	0	±	0	0	±	0	0.00416667	±	0.00416667	0.0047619	±	0.0047619	0	±	0	0	±	0	0	±	0	0	±	0	0	±	0
total_OTU02465	Olsenella profusa	87.99	0	±	0	0	±	0	0	±	0	0.00416667	±	0.00416667	0.0047619	±	0.0047619	0	±	0	0	±	0	0	±	0	0	±	0	0	±	0
total_OTU02545	Escherichia fergusonii	82.16	0	±	0	0.00416667	±	0.00416667	0	±	0	0	±	0	0.0047619	±	0.0047619	0	±	0	0	±	0	0	±	0	0	±	0	0	±	0
total_OTU02554	Lactobacillus murinus	83.33	0.00416667	±	0.00416667	0	±	0	0	±	0	0	±	0	0.0047619	±	0.0047619	0	±	0	0	±	0	0.00416667	±	0.00416667	0	±	0	0	±	0
total_OTU02569	Barnesiella intestinihominis	85.27	0.00416667	±	0.00416667	0	±	0	0	±	0	0	±	0	0.0047619	±	0.0047619	0	±	0	0.00416667	±	0.00416667	0	±	0	0	±	0	0.00416667	±	0.00416667
total_OTU02615	Lactobacillus murinus	84.04	0	±	0	0	±	0	0	±	0	0.00416667	±	0.00416667	0.0047619	±	0.0047619	0	±	0	0	±	0	0	±	0	0	±	0	0	±	0
total_OTU02707	Lactobacillus vaginalis	83.33	0.00416667	±	0.00416667	0	±	0	0	±	0	0	±	0	0.0047619	±	0.0047619	0	±	0	0	±	0	0	±	0	0	±	0	0	±	0
total_OTU02765	Lactobacillus murinus	88.52	0	±	0	0.00416667	±	0.00416667	0	±	0	0	±	0	0.0047619	±	0.0047619	0	±	0	0	±	0	0	±	0	0	±	0	0	±	0
total_OTU02837	Anaerostipes sp. 494a	83.5	0	±	0	0	±	0	0.00416667	±	0.00416667	0	±	0	0.0047619	±	0.0047619	0.00416667	±	0.00416667	0	±	0	0	±	0	0.00416667	±	0.00416667	0	±	0
total_OTU02946	Clostridium sp. SW001	92.51	0.00416667	±	0.00416667	0	±	0	0	±	0	0	±	0	0.0047619	±	0.0047619	0	±	0	0	±	0	0	±	0	0	±	0	0	±	0
total_OTU03157	Catenibacterium mitsuokai	88.26	0	±	0	0	±	0	0	±	0	0.00416667	±	0.00416667	0.0047619	±	0.0047619	0	±	0	0	±	0	0	±	0	0	±	0	0	±	0
total_OTU03207	Barnesiella intestinihominis	84.8	0	±	0	0.00416667	±	0.00416667	0	±	0	0	±	0	0.0047619	±	0.0047619	0	±	0	0	±	0	0	±	0	0	±	0	0	±	0
total_OTU03271	Clostridium sp. K39	94.26	0.00416667	±	0.00416667	0	±	0	0	±	0	0	±	0	0.0047619	±	0.0047619	0	±	0	0	±	0	0	±	0	0	±	0	0	±	0
total_OTU03278	Lactobacillus vaginalis	82.63	0.00416667	±	0.00416667	0	±	0	0	±	0	0	±	0	0.0047619	±	0.0047619	0.00416667	±	0.00416667	0	±	0	0	±	0	0	±	0	0	±	0
total_OTU03297	Lactobacillus reuteri	90.85	0.00416667	±	0.00416667	0	±	0	0	±	0	0	±	0	0.0047619	±	0.0047619	0	±	0	0	±	0	0	±	0	0	±	0	0	±	0
total_OTU03312	Eggerthella sp. HGA1	83.38	0.00416667	±	0.00416667	0	±	0	0	±	0	0	±	0	0.0047619	±	0.0047619	0	±	0	0	±	0	0	±	0	0	±	0	0	±	0
total_OTU03373	Adlercreutzia equolifaciens	96.01	0	±	0	0.00416667	±	0.00416667	0	±	0	0	±	0	0.0047619	±	0.0047619	0	±	0	0	±	0	0	±	0	0	±	0	0.00416667	±	0.00416667
total_OTU03374	Ruminococcus sp. ID1	89.03	0	±	0	0	±	0	0	±	0	0.00416667	±	0.00416667	0.0047619	±	0.0047619	0	±	0	0	±	0	0.00416667	±	0.00416667	0	±	0	0.00833333	±	0.00545545
total_OTU03413	Barnesiella intestinihominis	87.65	0	±	0	0	±	0	0	±	0	0.00416667	±	0.00416667	0.0047619	±	0.0047619	0	±	0	0	±	0	0	±	0	0.00416667	±	0.00416667	0	±	0
total_OTU03445	Barnesiella intestinihominis	86.19	0	±	0	0	±	0	0	±	0	0.00416667	±	0.00416667	0.0047619	±	0.0047619	0	±	0	0	±	0	0	±	0	0	±	0	0	±	0
total_OTU03489	Clostridium celerecrescens	96.27	0	±	0	0.00416667	±	0.00416667	0	±	0	0	±	0	0.0047619	±	0.0047619	0	±	0	0.00833333	±	0.00545545	0.0125	±	0.0125	0.0208333	±	0.0087684	0.00833333	±	0.00545545
total_OTU03540	Lactobacillus intestinalis	96.96	0	±	0	0.00416667	±	0.00416667	0	±	0	0	±	0	0.0047619	±	0.0047619	0	±	0	0	±	0	0	±	0	0	±	0	0	±	0
total_OTU03682	Lactobacillus johnsonii	97.19	0	±	0	0	±	0	0.00416667	±	0.00416667	0	±	0	0.0047619	±	0.0047619	0	±	0	0	±	0	0	±	0	0	±	0	0	±	0
total_OTU03771	Barnesiella intestinihominis	87.41	0	±	0	0	±	0	0.00416667	±	0.00416667	0	±	0	0.0047619	±	0.0047619	0	±	0	0	±	0	0.00416667	±	0.00416667	0	±	0	0	±	0
total_OTU03942	Lactobacillus reuteri	96.96	0	±	0	0.00416667	±	0.00416667	0	±	0	0	±	0	0.0047619	±	0.0047619	0	±	0	0	±	0	0	±	0	0	±	0	0	±	0
total_OTU03985	Barnesiella intestinihominis	85.27	0	±	0	0	±	0	0.00416667	±	0.00416667	0	±	0	0.0047619	±	0.0047619	0	±	0	0.00416667	±	0.00416667	0	±	0	0	±	0	0	±	0
total_OTU04013	Lactobacillus intestinalis	96.72	0	±	0	0	±	0	0	±	0	0.00416667	±	0.00416667	0.0047619	±	0.0047619	0	±	0	0	±	0	0	±	0	0	±	0	0	±	0
total_OTU04108	Lactobacillus reuteri SD2112	97.42	0	±	0	0.00416667	±	0.00416667	0	±	0	0	±	0	0.0047619	±	0.0047619	0	±	0	0	±	0	0	±	0	0	±	0	0	±	0
total_OTU04175	Barnesiella intestinihominis	88.36	0	±	0	0.00416667	±	0.00416667	0	±	0	0	±	0	0.0047619	±	0.0047619	0.00416667	±	0.00416667	0	±	0	0.00416667	±	0.00416667	0	±	0	0	±	0
total_OTU04253	Oscillibacter valericigenes	84.86	0	±	0	0	±	0	0.00416667	±	0.00416667	0	±	0	0.0047619	±	0.0047619	0	±	0	0	±	0	0	±	0	0	±	0	0	±	0
total_OTU04420	Clostridium saccharolyticum	95.77	0	±	0	0	±	0	0.00416667	±	0.00416667	0	±	0	0.0047619	±	0.0047619	0.025	±	0.0137292	0.0166667	±	0.0125988	0.00416667	±	0.00416667	0.0125	±	0.0087684	0.0291667	±	0.0203516
total_OTU05034	Barnesiella intestinihominis	86.46	0	±	0	0	±	0	0.00416667	±	0.00416667	0	±	0	0.0047619	±	0.0047619	0	±	0	0	±	0	0	±	0	0	±	0	0	±	0
total_OTU05083	Lactobacillus intestinalis	96.72	0	±	0	0	±	0	0	±	0	0.00416667	±	0.00416667	0.0047619	±	0.0047619	0	±	0	0	±	0	0	±	0	0	±	0	0	±	0
total_OTU05104	Lactobacillus murinus	96.72	0	±	0	0.00416667	±	0.00416667	0	±	0	0	±	0	0.0047619	±	0.0047619	0	±	0	0	±	0	0	±	0	0	±	0	0	±	0
total_OTU05333	Barnesiella intestinihominis	85.51	0	±	0	0.00416667	±	0.00416667	0	±	0	0	±	0	0.0047619	±	0.0047619	0	±	0	0	±	0	0	±	0	0	±	0	0	±	0
total_OTU00085	Acetanaerobacterium elongatum	94.76	0	±	0	0	±	0	0.00833333	±	0.00833333	0	±	0	0	±	0	0.0166667	±	0.00890871	0.00416667	±	0.00416667	0.00416667	±	0.00416667	0.00833333	±	0.00545545	0.00833333	±	0.00833333
total_OTU00088	Eubacterium oxidoreducens	95.02	0	±	0	0.00416667	±	0.00416667	0.00416667	±	0.00416667	0	±	0	0	±	0	0.0166667	±	0.00890871	0	±	0	0.00416667	±	0.00416667	0.0416667	±	0.0163663	0.0125	±	0.00609938
total_OTU00165	Parabacteroides goldsteinii	90.26	0	±	0	0	±	0	0.00833333	±	0.00545545	0	±	0	0	±	0	0.00416667	±	0.00416667	0	±	0	0.0125	±	0.0087684	0.00416667	±	0.00416667	0	±	0
total_OTU00192	Clostridium sp. Clone-44	93.28	0	±	0	0.00416667	±	0.00416667	0.00416667	±	0.00416667	0	±	0	0	±	0	0.0291667	±	0.0291667	0.0291667	±	0.0291667	0	±	0	0.0541667	±	0.0417559	0.0166667	±	0.00890871
total_OTU00217	Lactobacillus intestinalis	92.54	0	±	0	0	±	0	0.00416667	±	0.00416667	0.00416667	±	0.00416667	0	±	0	0	±	0	0.00416667	±	0.00416667	0	±	0	0	±	0	0.00416667	±	0.00416667
total_OTU00237	Clostridium sp. TDO	93.53	0	±	0	0	±	0	0.00416667	±	0.00416667	0.00416667	±	0.00416667	0	±	0	0.0291667	±	0.0132699	0.0166667	±	0.00890871	0.0125	±	0.00609938	0.0125	±	0.00609938	0.075	±	0.0279952
total_OTU00247	Clostridium sp. Clone-7	93.78	0	±	0	0.00416667	±	0.00416667	0.00416667	±	0.00416667	0	±	0	0	±	0	0.0375	±	0.0193521	0.0375	±	0.0146892	0.0125	±	0.0087684	0.0166667	±	0.00890871	0.0416667	±	0.0279952
total_OTU00256	Clostridium asparagiforme DSM 15981	94.53	0	±	0	0	±	0	0.00416667	±	0.00416667	0.00416667	±	0.00416667	0	±	0	0	±	0	0	±	0	0	±	0	0	±	0	0.00416667	±	0.00416667
total_OTU00268	Eubacterium siraeum V10Sc8a	94.28	0	±	0	0.00416667	±	0.00416667	0.00416667	±	0.00416667	0	±	0	0	±	0	0.0166667	±	0.0125988	0.0166667	±	0.0125988	0.00833333	±	0.00833333	0.1	±	0.0267261	0.0291667	±	0.0146892
total_OTU00324	Clostridium sp. XB90	85.75	0	±	0	0	±	0	0.00833333	±	0.00545545	0	±	0	0	±	0	0.00416667	±	0.00416667	0.00416667	±	0.00416667	0.00416667	±	0.00416667	0.0125	±	0.00609938	0	±	0
total_OTU00344	Clostridium sp. XB90	86.53	0	±	0	0.00416667	±	0.00416667	0	±	0	0.00416667	±	0.00416667	0	±	0	0	±	0	0	±	0	0.00416667	±	0.00416667	0.00416667	±	0.00416667	0.0125	±	0.00609938
total_OTU00364	Candidatus Arthromitus sp. SFB-mouse	94.54	0.00416667	±	0.00416667	0.00416667	±	0.00416667	0	±	0	0	±	0	0	±	0	0	±	0	0.00416667	±	0.00416667	0	±	0	0	±	0	0	±	0
total_OTU00436	Lactobacillus intestinalis	94.54	0	±	0	0.00416667	±	0.00416667	0.00416667	±	0.00416667	0	±	0	0	±	0	0	±	0	0	±	0	0	±	0	0	±	0	0	±	0
total_OTU00495	Clostridium symbiosum	92.29	0	±	0	0	±	0	0.00833333	±	0.00545545	0	±	0	0	±	0	0.0166667	±	0.0125988	0	±	0	0.00416667	±	0.00416667	0.0125	±	0.00609938	0	±	0
total_OTU00513	Intestinimonas butyriciproducens	88.86	0.00416667	±	0.00416667	0	±	0	0	±	0	0.00416667	±	0.00416667	0	±	0	0.00416667	±	0.00416667	0.0125	±	0.0125	0.00416667	±	0.00416667	0.00416667	±	0.00416667	0	±	0
total_OTU00521	Roseburia intestinalis	94.55	0	±	0	0.00833333	±	0.00545545	0	±	0	0	±	0	0	±	0	0.0208333	±	0.0208333	0.0375	±	0.0284783	0.0166667	±	0.0125988	0.00833333	±	0.00545545	0.00416667	±	0.00416667
total_OTU00545	Lactobacillus ruminis	89.29	0	±	0	0	±	0	0.00833333	±	0.00545545	0	±	0	0	±	0	0	±	0	0	±	0	0	±	0	0	±	0	0	±	0
total_OTU00565	Anaerotruncus colihominis	95.01	0	±	0	0	±	0	0.00833333	±	0.00545545	0	±	0	0	±	0	0.0166667	±	0.00629941	0.00416667	±	0.00416667	0	±	0	0.00833333	±	0.00545545	0.0125	±	0.00609938
total_OTU00605	Clostridium sp. ASF356	94.78	0	±	0	0.00416667	±	0.00416667	0.00416667	±	0.00416667	0	±	0	0	±	0	0.0166667	±	0.0109109	0	±	0	0.00416667	±	0.00416667	0	±	0	0	±	0
total_OTU00609	Lactobacillus johnsonii	88.29	0	±	0	0.00416667	±	0.00416667	0.00416667	±	0.00416667	0	±	0	0	±	0	0.00833333	±	0.00545545	0	±	0	0.0125	±	0.0087684	0.00833333	±	0.00833333	0.00416667	±	0.00416667
total_OTU00649	Anaerostipes butyraticus	96.02	0.00416667	±	0.00416667	0	±	0	0.00416667	±	0.00416667	0	±	0	0	±	0	0	±	0	0.00416667	±	0.00416667	0.0166667	±	0.0125988	0	±	0	0.00416667	±	0.00416667
total_OTU00652	Clostridium saccharolyticum WM1	87.81	0	±	0	0	±	0	0.00833333	±	0.00545545	0	±	0	0	±	0	0	±	0	0	±	0	0	±	0	0	±	0	0.00416667	±	0.00416667
total_OTU00688	Lactobacillus reuteri	88.29	0	±	0	0	±	0	0.00833333	±	0.00545545	0	±	0	0	±	0	0	±	0	0	±	0	0.00416667	±	0.00416667	0	±	0	0	±	0
total_OTU00698	Salinicoccus kunmingensis	94.85	0.00833333	±	0.00833333	0	±	0	0	±	0	0	±	0	0	±	0	0	±	0	0	±	0	0	±	0	0	±	0	0	±	0
total_OTU00716	Clostridium hathewayi	89.8	0	±	0	0	±	0	0.00416667	±	0.00416667	0.00416667	±	0.00416667	0	±	0	0	±	0	0.00416667	±	0.00416667	0.00833333	±	0.00545545	0.00416667	±	0.00416667	0	±	0
total_OTU00737	Clostridium sp. Clone-7	97.26	0.00416667	±	0.00416667	0	±	0	0.00416667	±	0.00416667	0	±	0	0	±	0	0.00416667	±	0.00416667	0	±	0	0	±	0	0.00416667	±	0.00416667	0.0166667	±	0.00890871
total_OTU00768	Oscillibacter sp. G2	92.31	0	±	0	0.00416667	±	0.00416667	0.00416667	±	0.00416667	0	±	0	0	±	0	0.00833333	±	0.00545545	0.00416667	±	0.00416667	0	±	0	0.00833333	±	0.00833333	0	±	0
total_OTU00795	Roseburia sp. 831b	92.54	0	±	0	0.00416667	±	0.00416667	0.00416667	±	0.00416667	0	±	0	0	±	0	0.0125	±	0.0087684	0.0125	±	0.00609938	0	±	0	0.00833333	±	0.00545545	0.00416667	±	0.00416667
total_OTU00799	Lactobacillus sp. ID9203	89.46	0	±	0	0.00833333	±	0.00833333	0	±	0	0	±	0	0	±	0	0	±	0	0	±	0	0	±	0	0	±	0	0	±	0
total_OTU00816	Barnesiella intestinihominis	83.37	0.00416667	±	0.00416667	0	±	0	0	±	0	0.00416667	±	0.00416667	0	±	0	0	±	0	0	±	0	0	±	0	0	±	0	0	±	0
total_OTU00834	[Ruminococcus] obeum	84.54	0	±	0	0	±	0	0.00833333	±	0.00545545	0	±	0	0	±	0	0	±	0	0	±	0	0	±	0	0	±	0	0	±	0
total_OTU00876	Lactobacillus reuteri	90.57	0	±	0	0	±	0	0.00833333	±	0.00545545	0	±	0	0	±	0	0.00416667	±	0.00416667	0	±	0	0	±	0	0	±	0	0	±	0
total_OTU00881	Clostridium sp. PPf35E6	94.26	0	±	0	0	±	0	0.00833333	±	0.00545545	0	±	0	0	±	0	0.0125	±	0.00609938	0	±	0	0.0125	±	0.0087684	0.0125	±	0.00609938	0.00833333	±	0.00545545
total_OTU00887	Clostridium sp. Culture Jar-44	93.77	0	±	0	0	±	0	0.00833333	±	0.00545545	0	±	0	0	±	0	0	±	0	0	±	0	0	±	0	0	±	0	0	±	0
total_OTU00890	Clostridium sp. Clone-47	95.01	0	±	0	0	±	0	0.00833333	±	0.00545545	0	±	0	0	±	0	0.0333333	±	0.0218218	0.0125	±	0.0125	0.0166667	±	0.0125988	0.0291667	±	0.015983	0.0583333	±	0.0257814
total_OTU00892	Lactobacillus intestinalis	84.67	0.00416667	±	0.00416667	0	±	0	0	±	0	0.00416667	±	0.00416667	0	±	0	0	±	0	0	±	0	0.00416667	±	0.00416667	0	±	0	0	±	0
total_OTU00906	Staphylococcus fleurettii	94.38	0.00416667	±	0.00416667	0	±	0	0	±	0	0.00416667	±	0.00416667	0	±	0	0	±	0	0	±	0	0	±	0	0	±	0	0	±	0
total_OTU00913	Alkalibacter saccharofermentans	87.62	0	±	0	0.00416667	±	0.00416667	0.00416667	±	0.00416667	0	±	0	0	±	0	0	±	0	0	±	0	0.00833333	±	0.00545545	0.00416667	±	0.00416667	0.00416667	±	0.00416667
total_OTU00914	Clostridium sp. 619	91.58	0	±	0	0.00416667	±	0.00416667	0.00416667	±	0.00416667	0	±	0	0	±	0	0.00833333	±	0.00545545	0	±	0	0	±	0	0.00416667	±	0.00416667	0.00416667	±	0.00416667
total_OTU00922	Barnesiella intestinihominis	88.12	0.00833333	±	0.00833333	0	±	0	0	±	0	0	±	0	0	±	0	0.00416667	±	0.00416667	0	±	0	0	±	0	0	±	0	0	±	0
total_OTU00941	Lactobacillus johnsonii	88.99	0	±	0	0.00833333	±	0.00545545	0	±	0	0	±	0	0	±	0	0	±	0	0	±	0	0.00416667	±	0.00416667	0	±	0	0	±	0
total_OTU00952	Lactobacillus intestinalis	100	0	±	0	0	±	0	0.00833333	±	0.00545545	0	±	0	0	±	0	0	±	0	0	±	0	0	±	0	0	±	0	0.00416667	±	0.00416667
total_OTU00987	Sporosarcina pasteurii	99.06	0.00416667	±	0.00416667	0	±	0	0	±	0	0.00416667	±	0.00416667	0	±	0	0	±	0	0	±	0	0	±	0	0	±	0	0	±	0
total_OTU00999	Barnesiella intestinihominis	82.14	0.00416667	±	0.00416667	0.00416667	±	0.00416667	0	±	0	0	±	0	0	±	0	0	±	0	0	±	0	0	±	0	0	±	0	0	±	0
total_OTU01013	Lactobacillus murinus	89.07	0	±	0	0	±	0	0.00416667	±	0.00416667	0.00416667	±	0.00416667	0	±	0	0	±	0	0	±	0	0	±	0	0	±	0	0	±	0
total_OTU01040	Lactobacillus johnsonii	87.35	0	±	0	0.00416667	±	0.00416667	0.00416667	±	0.00416667	0	±	0	0	±	0	0.00833333	±	0.00833333	0.00416667	±	0.00416667	0.00416667	±	0.00416667	0	±	0	0.00416667	±	0.00416667
total_OTU01048	Anaerostipes sp. 992a	86.5	0	±	0	0	±	0	0.00833333	±	0.00545545	0	±	0	0	±	0	0	±	0	0	±	0	0	±	0	0	±	0	0	±	0
total_OTU01068	Barnesiella intestinihominis	85.27	0	±	0	0	±	0	0	±	0	0.00833333	±	0.00833333	0	±	0	0	±	0	0	±	0	0	±	0	0	±	0	0	±	0
total_OTU01086	Eubacterium biforme DSM 3989	83.1	0.00416667	±	0.00416667	0	±	0	0.00416667	±	0.00416667	0	±	0	0	±	0	0	±	0	0	±	0	0	±	0	0	±	0	0	±	0
total_OTU01088	Lactobacillus intestinalis	87.44	0	±	0	0.00416667	±	0.00416667	0.00416667	±	0.00416667	0	±	0	0	±	0	0.00416667	±	0.00416667	0	±	0	0.00416667	±	0.00416667	0	±	0	0	±	0
total_OTU01099	Peptococcus BU014	92.56	0.00416667	±	0.00416667	0.00416667	±	0.00416667	0	±	0	0	±	0	0	±	0	0	±	0	0.00833333	±	0.00545545	0	±	0	0	±	0	0	±	0
total_OTU01126	Clostridium sp. A9	98.01	0	±	0	0	±	0	0.00833333	±	0.00545545	0	±	0	0	±	0	0	±	0	0	±	0	0	±	0	0	±	0	0	±	0
total_OTU01128	Roseburia faecis M72/1	94.53	0	±	0	0.00416667	±	0.00416667	0.00416667	±	0.00416667	0	±	0	0	±	0	0	±	0	0.00416667	±	0.00416667	0	±	0	0	±	0	0	±	0
total_OTU01134	Slackia equolifaciens	81.84	0.00416667	±	0.00416667	0	±	0	0.00416667	±	0.00416667	0	±	0	0	±	0	0	±	0	0	±	0	0	±	0	0	±	0	0	±	0
total_OTU01138	Clostridium sp. WXC-8	89.38	0	±	0	0.00416667	±	0.00416667	0	±	0	0.00416667	±	0.00416667	0	±	0	0.00416667	±	0.00416667	0.00833333	±	0.00833333	0	±	0	0.00416667	±	0.00416667	0.00416667	±	0.00416667
total_OTU01174	Eubacterium sp. Pei061	82.59	0	±	0	0.00416667	±	0.00416667	0.00416667	±	0.00416667	0	±	0	0	±	0	0	±	0	0.00416667	±	0.00416667	0	±	0	0	±	0	0	±	0
total_OTU01196	Clostridium sp.	90.55	0	±	0	0.00416667	±	0.00416667	0	±	0	0.00416667	±	0.00416667	0	±	0	0	±	0	0	±	0	0	±	0	0	±	0	0	±	0
total_OTU01198	Clostridium sp. Culture-1	90.86	0	±	0	0.00833333	±	0.00545545	0	±	0	0	±	0	0	±	0	0	±	0	0.00416667	±	0.00416667	0	±	0	0	±	0	0.00416667	±	0.00416667
total_OTU01235	Lactobacillus johnsonii	83.1	0.00416667	±	0.00416667	0	±	0	0	±	0	0.00416667	±	0.00416667	0	±	0	0	±	0	0	±	0	0	±	0	0	±	0	0	±	0
total_OTU01238	Bacteroidales nbw731d05c1	83.61	0.00416667	±	0.00416667	0	±	0	0.00416667	±	0.00416667	0	±	0	0	±	0	0	±	0	0	±	0	0	±	0	0	±	0	0	±	0
total_OTU01241	Clostridium methylpentosum	94.01	0	±	0	0	±	0	0.00416667	±	0.00416667	0.00416667	±	0.00416667	0	±	0	0.00416667	±	0.00416667	0.00833333	±	0.00545545	0.00416667	±	0.00416667	0.00416667	±	0.00416667	0.00833333	±	0.00545545
total_OTU01270	Barnesiella intestinihominis	82.9	0	±	0	0	±	0	0.00416667	±	0.00416667	0.00416667	±	0.00416667	0	±	0	0	±	0	0	±	0	0	±	0	0	±	0	0	±	0
total_OTU01290	[Clostridium] cocleatum	95.77	0	±	0	0.00833333	±	0.00545545	0	±	0	0	±	0	0	±	0	0	±	0	0	±	0	0	±	0	0	±	0	0	±	0
total_OTU01291	Oscillibacter sp. G2	92.57	0	±	0	0.00416667	±	0.00416667	0.00416667	±	0.00416667	0	±	0	0	±	0	0	±	0	0	±	0	0	±	0	0	±	0	0	±	0
total_OTU01294	Flavonifractor plautii	98.02	0.00833333	±	0.00833333	0	±	0	0	±	0	0	±	0	0	±	0	0	±	0	0	±	0	0	±	0	0	±	0	0	±	0
total_OTU01296			0	±	0	0	±	0	0	±	0	0.00833333	±	0.00833333	0	±	0	0	±	0	0	±	0	0	±	0	0	±	0	0	±	0
total_OTU01297	Barnesiella intestinihominis	87.89	0.00416667	±	0.00416667	0	±	0	0	±	0	0.00416667	±	0.00416667	0	±	0	0	±	0	0	±	0	0	±	0	0	±	0	0	±	0
total_OTU01302	Lactobacillus intestinalis	94.38	0	±	0	0.00416667	±	0.00416667	0	±	0	0.00416667	±	0.00416667	0	±	0	0	±	0	0	±	0	0	±	0	0	±	0	0	±	0
total_OTU01319	Enterococcus sp. SE-2	94.6	0.00416667	±	0.00416667	0	±	0	0	±	0	0.00416667	±	0.00416667	0	±	0	0	±	0	0	±	0	0	±	0	0	±	0	0	±	0
total_OTU01328	Roseburia faecis M72/1	95.53	0	±	0	0	±	0	0.00833333	±	0.00545545	0	±	0	0	±	0	0.00416667	±	0.00416667	0.00416667	±	0.00416667	0.00416667	±	0.00416667	0.00833333	±	0.00545545	0.00833333	±	0.00545545
total_OTU01341	Lactobacillus johnsonii	86.7	0.00416667	±	0.00416667	0.00416667	±	0.00416667	0	±	0	0	±	0	0	±	0	0.00416667	±	0.00416667	0	±	0	0	±	0	0	±	0	0	±	0
total_OTU01360	Lactobacillus intestinalis	90.87	0	±	0	0.00833333	±	0.00545545	0	±	0	0	±	0	0	±	0	0.00416667	±	0.00416667	0	±	0	0	±	0	0.00416667	±	0.00416667	0.00416667	±	0.00416667
total_OTU01363	Clostridium saccharolyticum	95.77	0	±	0	0	±	0	0.00833333	±	0.00545545	0	±	0	0	±	0	0.0208333	±	0.0107966	0.00416667	±	0.00416667	0.0166667	±	0.0125988	0.0291667	±	0.0132699	0.00833333	±	0.00545545
total_OTU01382	Faecalibacterium prausnitzii	91.54	0	±	0	0	±	0	0	±	0	0.00833333	±	0.00833333	0	±	0	0	±	0	0	±	0	0	±	0	0	±	0	0	±	0
total_OTU01384	Clostridium boliviensis	91.54	0	±	0	0	±	0	0.00833333	±	0.00545545	0	±	0	0	±	0	0.00416667	±	0.00416667	0	±	0	0	±	0	0	±	0	0.00416667	±	0.00416667
total_OTU01402	Parabacteroides goldsteinii	89.79	0	±	0	0.00833333	±	0.00545545	0	±	0	0	±	0	0	±	0	0	±	0	0	±	0	0	±	0	0	±	0	0	±	0
total_OTU01414	Clostridium sp. Culture-41	93.03	0	±	0	0	±	0	0.00833333	±	0.00545545	0	±	0	0	±	0	0.0375	±	0.0116794	0.0333333	±	0.00629941	0.0208333	±	0.0107966	0.0458333	±	0.0165921	0.05	±	0.0188982
total_OTU01421	Clostridium quinii	84.29	0.00833333	±	0.00545545	0	±	0	0	±	0	0	±	0	0	±	0	0	±	0	0	±	0	0	±	0	0	±	0	0	±	0
total_OTU01430	Adlercreutzia equolifaciens	94.51	0	±	0	0.00416667	±	0.00416667	0.00416667	±	0.00416667	0	±	0	0	±	0	0	±	0	0	±	0	0	±	0	0.00416667	±	0.00416667	0	±	0
total_OTU01454	Akkermansia muciniphila	79.12	0.00416667	±	0.00416667	0	±	0	0.00416667	±	0.00416667	0	±	0	0	±	0	0	±	0	0	±	0	0	±	0	0	±	0	0	±	0
total_OTU01493	[Eubacterium] dolichum	92.92	0	±	0	0.00416667	±	0.00416667	0.00416667	±	0.00416667	0	±	0	0	±	0	0.0125	±	0.0087684	0.0208333	±	0.00609938	0.00833333	±	0.00545545	0.00416667	±	0.00416667	0.00833333	±	0.00833333
total_OTU01496	Barnesiella intestinihominis	85.75	0	±	0	0	±	0	0.00416667	±	0.00416667	0.00416667	±	0.00416667	0	±	0	0	±	0	0	±	0	0	±	0	0	±	0	0	±	0
total_OTU01499	Lactobacillus intestinalis	88.12	0	±	0	0	±	0	0.00833333	±	0.00545545	0	±	0	0	±	0	0	±	0	0	±	0	0	±	0	0.00416667	±	0.00416667	0	±	0
total_OTU01552	Clostridium sp. XB90	95.27	0.00416667	±	0.00416667	0.00416667	±	0.00416667	0	±	0	0	±	0	0	±	0	0	±	0	0	±	0	0	±	0	0	±	0	0	±	0
total_OTU01555	Lactobacillus hamsteri	90.63	0.00416667	±	0.00416667	0	±	0	0.00416667	±	0.00416667	0	±	0	0	±	0	0	±	0	0	±	0	0	±	0	0	±	0	0	±	0
total_OTU01578	Clostridium saccharolyticum	92.29	0	±	0	0.00416667	±	0.00416667	0.00416667	±	0.00416667	0	±	0	0	±	0	0.00416667	±	0.00416667	0.00416667	±	0.00416667	0.00833333	±	0.00545545	0	±	0	0.00416667	±	0.00416667
total_OTU01584	Lactobacillus reuteri SD2112	93.05	0	±	0	0.00416667	±	0.00416667	0.00416667	±	0.00416667	0	±	0	0	±	0	0	±	0	0	±	0	0	±	0	0.00416667	±	0.00416667	0.00416667	±	0.00416667
total_OTU01650	Lactobacillus mucosae	82.16	0	±	0	0	±	0	0.00833333	±	0.00545545	0	±	0	0	±	0	0	±	0	0	±	0	0	±	0	0	±	0	0	±	0
total_OTU01666	Megamonas funiformis YIT 11815	99.06	0	±	0	0	±	0	0	±	0	0.00833333	±	0.00833333	0	±	0	0	±	0	0	±	0	0	±	0	0	±	0	0	±	0
total_OTU01667	[Bacillus] sp. KITNT-3	88.36	0.00833333	±	0.00545545	0	±	0	0	±	0	0	±	0	0	±	0	0	±	0	0	±	0	0	±	0	0	±	0	0	±	0
total_OTU01669	Roseburia faecis M72/1	94.54	0	±	0	0	±	0	0	±	0	0.00833333	±	0.00833333	0	±	0	0	±	0	0.00416667	±	0.00416667	0	±	0	0	±	0	0	±	0
total_OTU01676	Lactobacillus secaliphilus	88.99	0	±	0	0.00416667	±	0.00416667	0.00416667	±	0.00416667	0	±	0	0	±	0	0	±	0	0	±	0	0	±	0	0	±	0	0	±	0
total_OTU01691	Barnesiella intestinihominis YIT 11860	85.27	0	±	0	0.00833333	±	0.00545545	0	±	0	0	±	0	0	±	0	0	±	0	0	±	0	0	±	0	0.00833333	±	0.00545545	0	±	0
total_OTU01705	Barnesiella intestinihominis	80.76	0	±	0	0	±	0	0.00833333	±	0.00545545	0	±	0	0	±	0	0.00416667	±	0.00416667	0	±	0	0.00416667	±	0.00416667	0	±	0	0	±	0
total_OTU01713	Lactobacillus mucosae	88.99	0	±	0	0.00416667	±	0.00416667	0.00416667	±	0.00416667	0	±	0	0	±	0	0	±	0	0.00416667	±	0.00416667	0	±	0	0	±	0	0	±	0
total_OTU01717	Eubacterium coprostanoligenes	91.81	0	±	0	0	±	0	0.00833333	±	0.00545545	0	±	0	0	±	0	0	±	0	0	±	0	0	±	0	0	±	0	0	±	0
total_OTU01760	Clostridium sp.	89.8	0	±	0	0	±	0	0.00833333	±	0.00545545	0	±	0	0	±	0	0	±	0	0.00416667	±	0.00416667	0.00416667	±	0.00416667	0.00416667	±	0.00416667	0.00416667	±	0.00416667
total_OTU01764	Barnesiella intestinihominis	86.46	0	±	0	0	±	0	0.00833333	±	0.00545545	0	±	0	0	±	0	0	±	0	0	±	0	0	±	0	0	±	0	0	±	0
total_OTU01771	Barnesiella intestinihominis	82.46	0	±	0	0.00416667	±	0.00416667	0.00416667	±	0.00416667	0	±	0	0	±	0	0	±	0	0	±	0	0	±	0	0	±	0	0	±	0
total_OTU01788	Lactobacillus murinus	88.99	0	±	0	0.00416667	±	0.00416667	0.00416667	±	0.00416667	0	±	0	0	±	0	0	±	0	0	±	0	0	±	0	0	±	0	0	±	0
total_OTU01813	Denitrobacterium detoxificans	89.05	0.00833333	±	0.00545545	0	±	0	0	±	0	0	±	0	0	±	0	0	±	0	0	±	0	0	±	0	0	±	0	0	±	0
total_OTU01818	Clostridium sp. Culture-41	97.26	0	±	0	0.00416667	±	0.00416667	0	±	0	0.00416667	±	0.00416667	0	±	0	0	±	0	0.00416667	±	0.00416667	0	±	0	0	±	0	0.00833333	±	0.00545545
total_OTU01832	Barnesiella sp. EBA4-14	88.36	0.00416667	±	0.00416667	0	±	0	0	±	0	0.00416667	±	0.00416667	0	±	0	0	±	0	0.00416667	±	0.00416667	0	±	0	0	±	0	0	±	0
total_OTU01898	Lactobacillus reuteri	96.71	0	±	0	0	±	0	0.00833333	±	0.00545545	0	±	0	0	±	0	0	±	0	0	±	0	0	±	0	0	±	0	0	±	0
total_OTU01943	Barnesiella intestinihominis	87.65	0	±	0	0.00416667	±	0.00416667	0	±	0	0.00416667	±	0.00416667	0	±	0	0	±	0	0	±	0	0	±	0	0	±	0	0	±	0
total_OTU02030	Olsenella profusa	91.27	0.00416667	±	0.00416667	0	±	0	0.00416667	±	0.00416667	0	±	0	0	±	0	0	±	0	0	±	0	0	±	0	0	±	0	0	±	0
total_OTU02047	Barnesiella intestinihominis	86.22	0.00833333	±	0.00545545	0	±	0	0	±	0	0	±	0	0	±	0	0	±	0	0	±	0	0.00416667	±	0.00416667	0	±	0	0	±	0
total_OTU02065	Lactobacillus reuteri SD2112	91.4	0	±	0	0.00416667	±	0.00416667	0.00416667	±	0.00416667	0	±	0	0	±	0	0	±	0	0.00416667	±	0.00416667	0	±	0	0	±	0	0	±	0
total_OTU02070	Atopobium vaginae	84.56	0	±	0	0.00416667	±	0.00416667	0.00416667	±	0.00416667	0	±	0	0	±	0	0	±	0	0	±	0	0	±	0	0	±	0	0	±	0
total_OTU02071	Clostridium thermosuccinogenes	86.42	0	±	0	0	±	0	0.00833333	±	0.00545545	0	±	0	0	±	0	0.00416667	±	0.00416667	0	±	0	0	±	0	0	±	0	0	±	0
total_OTU02103	Butyricicoccus pullicaecorum	93.8	0	±	0	0	±	0	0.00833333	±	0.00833333	0	±	0	0	±	0	0.00416667	±	0.00416667	0.00416667	±	0.00416667	0	±	0	0	±	0	0	±	0
total_OTU02170	Pediococcus ethanolidurans	86.7	0.00416667	±	0.00416667	0.00416667	±	0.00416667	0	±	0	0	±	0	0	±	0	0	±	0	0	±	0	0	±	0	0	±	0	0	±	0
total_OTU02189	Porphyromonas catoniae	87.38	0.00416667	±	0.00416667	0	±	0	0.00416667	±	0.00416667	0	±	0	0	±	0	0	±	0	0	±	0	0	±	0	0	±	0	0	±	0
total_OTU02217	Clostridium sp. Clone-49	96.52	0	±	0	0.00416667	±	0.00416667	0.00416667	±	0.00416667	0	±	0	0	±	0	0.0375	±	0.0193521	0.0166667	±	0.00890871	0.00833333	±	0.00833333	0.025	±	0.0104464	0.0208333	±	0.0087684
total_OTU02226	Dorea sp. AP6	94.78	0	±	0	0	±	0	0.00833333	±	0.00545545	0	±	0	0	±	0	0	±	0	0	±	0	0	±	0	0	±	0	0	±	0
total_OTU02254	Lactobacillus murinus	96.72	0	±	0	0	±	0	0.00833333	±	0.00545545	0	±	0	0	±	0	0	±	0	0	±	0	0	±	0	0	±	0	0	±	0
total_OTU02328	Peptococcus oral taxon 075	89.25	0	±	0	0.00833333	±	0.00833333	0	±	0	0	±	0	0	±	0	0.00416667	±	0.00416667	0.00416667	±	0.00416667	0	±	0	0.00416667	±	0.00416667	0	±	0
total_OTU02347	Barnesiella intestinihominis	87.41	0	±	0	0.00416667	±	0.00416667	0	±	0	0.00416667	±	0.00416667	0	±	0	0	±	0	0	±	0	0	±	0	0	±	0	0	±	0
total_OTU02362	Barnesiella intestinihominis	86.7	0	±	0	0	±	0	0.00416667	±	0.00416667	0.00416667	±	0.00416667	0	±	0	0	±	0	0	±	0	0	±	0	0	±	0	0	±	0
total_OTU02373	Clostridium sp. Culture Jar-19	92.04	0	±	0	0	±	0	0.00833333	±	0.00833333	0	±	0	0	±	0	0	±	0	0	±	0	0	±	0	0	±	0	0	±	0
total_OTU02467	Staphylococcus sciuri	95.08	0	±	0	0.00833333	±	0.00545545	0	±	0	0	±	0	0	±	0	0	±	0	0	±	0	0	±	0	0	±	0	0	±	0
total_OTU02469	Lactobacillus intestinalis	96.49	0	±	0	0	±	0	0.00416667	±	0.00416667	0.00416667	±	0.00416667	0	±	0	0	±	0	0	±	0	0	±	0	0	±	0	0	±	0
total_OTU02515	Eggerthella sp. MVA1	86.57	0.00416667	±	0.00416667	0	±	0	0.00416667	±	0.00416667	0	±	0	0	±	0	0	±	0	0	±	0	0	±	0	0	±	0	0	±	0
total_OTU02525	Eggerthella sp. MVA1	87.06	0.00416667	±	0.00416667	0	±	0	0.00416667	±	0.00416667	0	±	0	0	±	0	0.00416667	±	0.00416667	0	±	0	0	±	0	0	±	0	0	±	0
total_OTU02553	Barnesiella intestinihominis	87.86	0	±	0	0.00416667	±	0.00416667	0	±	0	0.00416667	±	0.00416667	0	±	0	0	±	0	0	±	0	0	±	0	0	±	0	0.00416667	±	0.00416667
total_OTU02629	Adlercreutzia equolifaciens	90.27	0.00416667	±	0.00416667	0.00416667	±	0.00416667	0	±	0	0	±	0	0	±	0	0	±	0	0	±	0	0	±	0	0	±	0	0	±	0
total_OTU02662	Clostridium sp. Clone-7	97.51	0	±	0	0	±	0	0.00833333	±	0.00833333	0	±	0	0	±	0	0	±	0	0	±	0	0	±	0	0	±	0	0	±	0
total_OTU02680	Clostridium viride	84.12	0	±	0	0	±	0	0.00833333	±	0.00833333	0	±	0	0	±	0	0	±	0	0	±	0	0	±	0	0	±	0	0	±	0
total_OTU02684	Clostridium sp. 619	91.6	0	±	0	0	±	0	0.00833333	±	0.00545545	0	±	0	0	±	0	0	±	0	0	±	0	0	±	0	0	±	0	0	±	0
total_OTU02695	Adlercreutzia equolifaciens	95.76	0.00416667	±	0.00416667	0	±	0	0	±	0	0.00416667	±	0.00416667	0	±	0	0	±	0	0	±	0	0	±	0	0	±	0	0	±	0
total_OTU02696	Parabacteroides merdae	84.56	0.00416667	±	0.00416667	0	±	0	0.00416667	±	0.00416667	0	±	0	0	±	0	0	±	0	0	±	0	0.00416667	±	0.00416667	0	±	0	0	±	0
total_OTU02699	Lactobacillus intestinalis	93.55	0	±	0	0	±	0	0.00833333	±	0.00545545	0	±	0	0	±	0	0.00416667	±	0.00416667	0	±	0	0	±	0	0.00416667	±	0.00416667	0	±	0
total_OTU02712	Clostridium jejuense	92.05	0	±	0	0.00833333	±	0.00833333	0	±	0	0	±	0	0	±	0	0	±	0	0.00416667	±	0.00416667	0	±	0	0	±	0	0	±	0
total_OTU02738	Parabacteroides distasonis CL03T12C09	98.82	0.00833333	±	0.00833333	0	±	0	0	±	0	0	±	0	0	±	0	0	±	0	0	±	0	0	±	0	0	±	0	0	±	0
total_OTU02769	Tannerella oral taxon 808	85.04	0	±	0	0.00416667	±	0.00416667	0	±	0	0.00416667	±	0.00416667	0	±	0	0	±	0	0	±	0	0	±	0	0	±	0	0	±	0
total_OTU02794	Lactobacillus sp. KC38	89.63	0	±	0	0.00416667	±	0.00416667	0.00416667	±	0.00416667	0	±	0	0	±	0	0	±	0	0	±	0	0.00416667	±	0.00416667	0	±	0	0	±	0
total_OTU02824	Clostridium saccharolyticum	94.28	0	±	0	0.00416667	±	0.00416667	0.00416667	±	0.00416667	0	±	0	0	±	0	0.00833333	±	0.00833333	0	±	0	0.00416667	±	0.00416667	0	±	0	0.00416667	±	0.00416667
total_OTU02827	Porphyromonas sp. canine oral taxon 361	82.23	0	±	0	0	±	0	0.00833333	±	0.00833333	0	±	0	0	±	0	0	±	0	0	±	0	0	±	0	0	±	0	0	±	0
total_OTU02832	Sutterella wadsworthensis	99.53	0.00833333	±	0.00833333	0	±	0	0	±	0	0	±	0	0	±	0	0	±	0	0	±	0	0	±	0	0	±	0	0	±	0
total_OTU02861	Olsenella profusa	87.99	0.00416667	±	0.00416667	0	±	0	0.00416667	±	0.00416667	0	±	0	0	±	0	0	±	0	0	±	0	0	±	0	0	±	0	0	±	0
total_OTU02884	Bacteroidales nbw731d05c1	85.92	0	±	0	0	±	0	0.00833333	±	0.00545545	0	±	0	0	±	0	0	±	0	0.00416667	±	0.00416667	0	±	0	0	±	0	0	±	0
total_OTU02963	Enterorhabdus mucosicola	86.53	0.00833333	±	0.00833333	0	±	0	0	±	0	0	±	0	0	±	0	0	±	0	0	±	0	0	±	0	0	±	0	0	±	0
total_OTU02977	Acetivibrio ethanolgignens	91.54	0	±	0	0.00416667	±	0.00416667	0.00416667	±	0.00416667	0	±	0	0	±	0	0	±	0	0.00416667	±	0.00416667	0.00416667	±	0.00416667	0	±	0	0	±	0
total_OTU02985	Lactobacillus intestinalis	92.54	0	±	0	0	±	0	0.00833333	±	0.00833333	0	±	0	0	±	0	0	±	0	0	±	0	0	±	0	0	±	0	0	±	0
total_OTU03005	Porphyromonas catoniae	87.83	0	±	0	0	±	0	0	±	0	0.00833333	±	0.00833333	0	±	0	0	±	0	0	±	0	0	±	0	0	±	0	0	±	0
total_OTU03101	Prevotella oralis	90.52	0.00416667	±	0.00416667	0.00416667	±	0.00416667	0	±	0	0	±	0	0	±	0	0	±	0	0	±	0	0	±	0	0	±	0	0	±	0
total_OTU03185	Barnesiella intestinihominis	80.29	0.00833333	±	0.00545545	0	±	0	0	±	0	0	±	0	0	±	0	0	±	0	0	±	0	0	±	0	0	±	0	0	±	0
total_OTU03214	Clostridium chauvoei	95.77	0.00833333	±	0.00833333	0	±	0	0	±	0	0	±	0	0	±	0	0	±	0	0	±	0	0	±	0	0	±	0	0	±	0
total_OTU03229	Porphyromonas catoniae	84.8	0.00416667	±	0.00416667	0.00416667	±	0.00416667	0	±	0	0	±	0	0	±	0	0	±	0	0	±	0	0	±	0	0	±	0	0	±	0
total_OTU03234	Peptococcus BU014	91.56	0	±	0	0.00833333	±	0.00833333	0	±	0	0	±	0	0	±	0	0	±	0	0.00833333	±	0.00545545	0	±	0	0	±	0	0	±	0
total_OTU03254	Lactobacillus reuteri	96.48	0.00416667	±	0.00416667	0	±	0	0.00416667	±	0.00416667	0	±	0	0	±	0	0	±	0	0	±	0	0	±	0	0	±	0	0	±	0
total_OTU03321	Barnesiella intestinihominis	86.7	0.00416667	±	0.00416667	0.00416667	±	0.00416667	0	±	0	0	±	0	0	±	0	0	±	0	0.00416667	±	0.00416667	0	±	0	0	±	0	0	±	0
total_OTU03340	Clostridium saccharolyticum	96.02	0	±	0	0.00416667	±	0.00416667	0.00416667	±	0.00416667	0	±	0	0	±	0	0.00833333	±	0.00545545	0	±	0	0	±	0	0	±	0	0	±	0
total_OTU03351	Barnesiella intestinihominis	86.94	0	±	0	0	±	0	0.00833333	±	0.00545545	0	±	0	0	±	0	0	±	0	0	±	0	0.00416667	±	0.00416667	0	±	0	0	±	0
total_OTU03370	Lactobacillus johnsonii	87.14	0	±	0	0	±	0	0	±	0	0.00833333	±	0.00545545	0	±	0	0	±	0	0	±	0	0	±	0	0	±	0	0	±	0
total_OTU03387	Lactobacillus johnsonii	89.95	0.00416667	±	0.00416667	0	±	0	0.00416667	±	0.00416667	0	±	0	0	±	0	0	±	0	0	±	0	0.00416667	±	0.00416667	0	±	0	0	±	0
total_OTU03396	Barnesiella intestinihominis	82.9	0	±	0	0	±	0	0.00833333	±	0.00545545	0	±	0	0	±	0	0	±	0	0	±	0	0.00416667	±	0.00416667	0	±	0	0	±	0
total_OTU03418	Barnesiella intestinihominis	86.94	0.00416667	±	0.00416667	0	±	0	0.00416667	±	0.00416667	0	±	0	0	±	0	0	±	0	0	±	0	0	±	0	0	±	0	0	±	0
total_OTU03454	Lactobacillus murinus	96.02	0	±	0	0.00416667	±	0.00416667	0.00416667	±	0.00416667	0	±	0	0	±	0	0	±	0	0	±	0	0	±	0	0	±	0	0	±	0
total_OTU03474	Lactobacillus murinus	96.96	0	±	0	0.00833333	±	0.00545545	0	±	0	0	±	0	0	±	0	0	±	0	0	±	0	0	±	0	0	±	0	0	±	0
total_OTU03531	Lactobacillus reuteri	96.72	0	±	0	0.00416667	±	0.00416667	0	±	0	0.00416667	±	0.00416667	0	±	0	0	±	0	0	±	0	0	±	0	0	±	0	0	±	0
total_OTU03640	Lactobacillus reuteri	96.48	0	±	0	0.00416667	±	0.00416667	0.00416667	±	0.00416667	0	±	0	0	±	0	0	±	0	0	±	0	0	±	0	0	±	0	0	±	0
total_OTU03653	Lactobacillus murinus	96.96	0.00416667	±	0.00416667	0.00416667	±	0.00416667	0	±	0	0	±	0	0	±	0	0	±	0	0	±	0	0	±	0	0	±	0	0	±	0
total_OTU03692	Akkermansia muciniphila	89.68	0	±	0	0	±	0	0.00416667	±	0.00416667	0.00416667	±	0.00416667	0	±	0	0	±	0	0	±	0	0	±	0	0	±	0	0	±	0
total_OTU03718	Clostridium sp. Culture Jar-13	97.76	0.00416667	±	0.00416667	0.00416667	±	0.00416667	0	±	0	0	±	0	0	±	0	0.00416667	±	0.00416667	0	±	0	0	±	0	0	±	0	0	±	0
total_OTU03723	Barnesiella intestinihominis	87.65	0	±	0	0.00416667	±	0.00416667	0	±	0	0.00416667	±	0.00416667	0	±	0	0	±	0	0	±	0	0	±	0	0	±	0	0	±	0
total_OTU03766	Barnesiella intestinihominis	87.65	0	±	0	0	±	0	0	±	0	0.00833333	±	0.00545545	0	±	0	0	±	0	0	±	0	0	±	0	0	±	0	0	±	0
total_OTU03778	Lactobacillus johnsonii	96.02	0.00416667	±	0.00416667	0	±	0	0	±	0	0.00416667	±	0.00416667	0	±	0	0	±	0	0	±	0	0	±	0	0	±	0	0	±	0
total_OTU03805	Barnesiella intestinihominis	86.94	0	±	0	0	±	0	0.00833333	±	0.00545545	0	±	0	0	±	0	0	±	0	0	±	0	0	±	0	0	±	0	0	±	0
total_OTU03824	Barnesiella intestinihominis	84.09	0	±	0	0.00833333	±	0.00545545	0	±	0	0	±	0	0	±	0	0	±	0	0	±	0	0	±	0	0	±	0	0	±	0
total_OTU03842	Lactobacillus johnsonii	96.96	0.00416667	±	0.00416667	0	±	0	0	±	0	0.00416667	±	0.00416667	0	±	0	0	±	0	0	±	0	0	±	0	0	±	0	0	±	0
total_OTU03845	Lactobacillus murinus	96.25	0	±	0	0.00416667	±	0.00416667	0	±	0	0.00416667	±	0.00416667	0	±	0	0	±	0	0	±	0	0	±	0	0	±	0	0	±	0
total_OTU03857	Clostridium sp. M62/1	96.52	0	±	0	0.00416667	±	0.00416667	0.00416667	±	0.00416667	0	±	0	0	±	0	0	±	0	0	±	0	0	±	0	0	±	0	0.0125	±	0.0125
total_OTU03868	Porphyromonas catoniae	86.22	0.00833333	±	0.00545545	0	±	0	0	±	0	0	±	0	0	±	0	0	±	0	0	±	0	0	±	0	0	±	0	0	±	0
total_OTU03984	Lactobacillus johnsonii	96.25	0.00833333	±	0.00545545	0	±	0	0	±	0	0	±	0	0	±	0	0	±	0	0	±	0	0	±	0	0	±	0	0	±	0
total_OTU03989	Lactobacillus johnsonii	96.49	0.00416667	±	0.00416667	0	±	0	0	±	0	0.00416667	±	0.00416667	0	±	0	0	±	0	0	±	0	0	±	0	0	±	0	0	±	0
total_OTU04002	Lactobacillus johnsonii	96.25	0.00416667	±	0.00416667	0	±	0	0	±	0	0.00416667	±	0.00416667	0	±	0	0	±	0	0	±	0	0	±	0	0	±	0	0	±	0
total_OTU04010	Porphyromonas catoniae	86.46	0	±	0	0.00416667	±	0.00416667	0	±	0	0.00416667	±	0.00416667	0	±	0	0	±	0	0	±	0	0	±	0	0	±	0	0	±	0
total_OTU04040	Barnesiella intestinihominis	85.99	0	±	0	0	±	0	0	±	0	0.00833333	±	0.00833333	0	±	0	0	±	0	0.00416667	±	0.00416667	0.00416667	±	0.00416667	0.00416667	±	0.00416667	0.00416667	±	0.00416667
total_OTU04062	Lactobacillus johnsonii	96.96	0.00416667	±	0.00416667	0	±	0	0	±	0	0.00416667	±	0.00416667	0	±	0	0	±	0	0	±	0	0	±	0	0	±	0	0	±	0
total_OTU04132	Barnesiella intestinihominis	88.36	0.00416667	±	0.00416667	0.00416667	±	0.00416667	0	±	0	0	±	0	0	±	0	0	±	0	0	±	0	0	±	0	0	±	0	0	±	0
total_OTU04278	Barnesiella intestinihominis	86.67	0	±	0	0	±	0	0.00833333	±	0.00545545	0	±	0	0	±	0	0	±	0	0	±	0	0.00416667	±	0.00416667	0	±	0	0	±	0
total_OTU04315	Barnesiella intestinihominis	86.94	0	±	0	0.00416667	±	0.00416667	0	±	0	0.00416667	±	0.00416667	0	±	0	0	±	0	0	±	0	0	±	0	0	±	0	0	±	0
total_OTU04318	Barnesiella intestinihominis	87.65	0	±	0	0.00416667	±	0.00416667	0	±	0	0.00416667	±	0.00416667	0	±	0	0	±	0	0	±	0	0	±	0	0	±	0	0.00416667	±	0.00416667
total_OTU04338	Lactobacillus johnsonii	96.96	0.00833333	±	0.00545545	0	±	0	0	±	0	0	±	0	0	±	0	0	±	0	0.00416667	±	0.00416667	0	±	0	0	±	0	0	±	0
total_OTU04464	Lactobacillus intestinalis	96.49	0	±	0	0.00416667	±	0.00416667	0.00416667	±	0.00416667	0	±	0	0	±	0	0	±	0	0	±	0	0	±	0	0	±	0	0	±	0
total_OTU04519	Barnesiella intestinihominis	87.17	0.00416667	±	0.00416667	0.00416667	±	0.00416667	0	±	0	0	±	0	0	±	0	0	±	0	0	±	0	0	±	0	0	±	0	0	±	0
total_OTU04540	Lactobacillus vaginalis	82.35	0	±	0	0	±	0	0.00833333	±	0.00833333	0	±	0	0	±	0	0	±	0	0	±	0	0	±	0	0	±	0	0	±	0
total_OTU04812	Porphyromonas catoniae	87.14	0	±	0	0.00416667	±	0.00416667	0.00416667	±	0.00416667	0	±	0	0	±	0	0	±	0	0	±	0	0	±	0	0	±	0	0	±	0
total_OTU05100	Lactobacillus intestinalis	99.06	0	±	0	0	±	0	0	±	0	0.00833333	±	0.00545545	0	±	0	0	±	0	0	±	0	0	±	0	0.00416667	±	0.00416667	0	±	0
total_OTU05219	Lactobacillus johnsonii	96.96	0	±	0	0.00833333	±	0.00545545	0	±	0	0	±	0	0	±	0	0	±	0	0	±	0	0	±	0	0	±	0	0	±	0
total_OTU05317	Lactobacillus murinus	96.02	0.00416667	±	0.00416667	0.00416667	±	0.00416667	0	±	0	0	±	0	0	±	0	0	±	0	0	±	0	0	±	0	0	±	0	0	±	0
total_OTU05363	Lactobacillus johnsonii	96.96	0.00833333	±	0.00545545	0	±	0	0	±	0	0	±	0	0	±	0	0	±	0	0	±	0	0	±	0	0	±	0	0	±	0
total_OTU05545	Lactobacillus reuteri	96.96	0.00416667	±	0.00416667	0.00416667	±	0.00416667	0	±	0	0	±	0	0	±	0	0	±	0	0	±	0	0	±	0	0	±	0	0	±	0
total_OTU05566	Lactobacillus johnsonii	96.72	0	±	0	0.00416667	±	0.00416667	0	±	0	0.00416667	±	0.00416667	0	±	0	0	±	0	0	±	0	0	±	0	0	±	0	0	±	0
total_OTU00193	Lactobacillus intestinalis	91.32	0	±	0	0	±	0	0	±	0	0	±	0	0.0047619	±	0.0047619	0	±	0	0	±	0	0.00833333	±	0.00545545	0	±	0	0	±	0
total_OTU00219	Clostridium sp. Clone-49	94.78	0	±	0	0	±	0	0	±	0	0	±	0	0.0047619	±	0.0047619	0	±	0	0	±	0	0	±	0	0	±	0	0	±	0
total_OTU00278	Clostridium disporicum	91.29	0	±	0	0	±	0	0	±	0	0	±	0	0.0047619	±	0.0047619	0	±	0	0	±	0	0	±	0	0	±	0	0	±	0
total_OTU00307	Lactobacillus intestinalis	89.08	0	±	0	0	±	0	0	±	0	0	±	0	0.0047619	±	0.0047619	0	±	0	0	±	0	0	±	0	0.00416667	±	0.00416667	0	±	0
total_OTU00349	Oscillibacter sp. G2	92.08	0	±	0	0	±	0	0	±	0	0	±	0	0.0047619	±	0.0047619	0	±	0	0	±	0	0	±	0	0	±	0	0	±	0
total_OTU00375	Roseburia sp. 499	93.53	0	±	0	0	±	0	0	±	0	0	±	0	0.0047619	±	0.0047619	0.00416667	±	0.00416667	0.00416667	±	0.00416667	0	±	0	0.00416667	±	0.00416667	0	±	0
total_OTU00385	Marvinbryantia formatexigens	94.03	0	±	0	0	±	0	0	±	0	0	±	0	0.0047619	±	0.0047619	0.0125	±	0.0087684	0.00833333	±	0.00545545	0.0333333	±	0.0109109	0.0125	±	0.0087684	0.0375	±	0.015983
total_OTU00412	Clostridium scindens	93.78	0	±	0	0	±	0	0	±	0	0	±	0	0.0047619	±	0.0047619	0	±	0	0	±	0	0	±	0	0.00833333	±	0.00545545	0.00833333	±	0.00545545
total_OTU00434	Gracilibacter thermotolerans	87.84	0	±	0	0	±	0	0	±	0	0	±	0	0.0047619	±	0.0047619	0	±	0	0	±	0	0	±	0	0.00416667	±	0.00416667	0.00416667	±	0.00416667
total_OTU00459	Marvinbryantia formatexigens	85.54	0	±	0	0	±	0	0	±	0	0	±	0	0.0047619	±	0.0047619	0	±	0	0	±	0	0	±	0	0	±	0	0	±	0
total_OTU00502	Clostridium lavalense	97.01	0	±	0	0	±	0	0	±	0	0	±	0	0.0047619	±	0.0047619	0	±	0	0	±	0	0.00416667	±	0.00416667	0	±	0	0	±	0
total_OTU00579	Clostridium sp. M62/1	92.04	0	±	0	0	±	0	0	±	0	0	±	0	0.0047619	±	0.0047619	0	±	0	0	±	0	0	±	0	0	±	0	0.00416667	±	0.00416667
total_OTU00615	Ruminococcus lactaris ATCC 29176	97.01	0	±	0	0	±	0	0	±	0	0	±	0	0.0047619	±	0.0047619	0.0125	±	0.00609938	0.00416667	±	0.00416667	0.00416667	±	0.00416667	0.00416667	±	0.00416667	0	±	0
total_OTU00621	Clostridium asparagiforme DSM 15981	96.52	0	±	0	0	±	0	0	±	0	0	±	0	0.0047619	±	0.0047619	0.0125	±	0.0087684	0.0291667	±	0.0132699	0.00416667	±	0.00416667	0	±	0	0.025	±	0.0121988
total_OTU00623	Anaerotruncus colihominis	91.77	0	±	0	0	±	0	0	±	0	0	±	0	0.0047619	±	0.0047619	0.00416667	±	0.00416667	0	±	0	0	±	0	0.00833333	±	0.00545545	0.00416667	±	0.00416667
total_OTU00632	Clostridium sp. NML 04A032	94.57	0	±	0	0	±	0	0	±	0	0	±	0	0.0047619	±	0.0047619	0.00833333	±	0.00545545	0	±	0	0.00416667	±	0.00416667	0.00833333	±	0.00545545	0.00833333	±	0.00545545
total_OTU00637	Oscillospira guilliermondii	90.1	0	±	0	0	±	0	0	±	0	0	±	0	0.0047619	±	0.0047619	0	±	0	0	±	0	0	±	0	0	±	0	0	±	0
total_OTU00663	Clostridium asparagiforme DSM 15981	91.04	0	±	0	0	±	0	0	±	0	0	±	0	0.0047619	±	0.0047619	0.00833333	±	0.00545545	0	±	0	0.0333333	±	0.0125988	0.0166667	±	0.0109109	0.0416667	±	0.0416667
total_OTU00675	Oscillospira guilliermondii	92.57	0	±	0	0	±	0	0	±	0	0	±	0	0.0047619	±	0.0047619	0	±	0	0	±	0	0	±	0	0	±	0	0	±	0
total_OTU00701	Clostridium sp. cTPY-12	89.47	0	±	0	0	±	0	0	±	0	0	±	0	0.0047619	±	0.0047619	0	±	0	0	±	0	0	±	0	0.00416667	±	0.00416667	0	±	0
total_OTU00726	Lactobacillus intestinalis	91.81	0	±	0	0	±	0	0	±	0	0	±	0	0.0047619	±	0.0047619	0	±	0	0.00416667	±	0.00416667	0	±	0	0	±	0	0	±	0
total_OTU00754	Clostridium sp. Clone-40	97.01	0	±	0	0	±	0	0	±	0	0	±	0	0.0047619	±	0.0047619	0	±	0	0	±	0	0	±	0	0.00833333	±	0.00545545	0	±	0
total_OTU00880	Anaerotruncus sp. NML 070203	94.26	0	±	0	0	±	0	0	±	0	0	±	0	0.0047619	±	0.0047619	0	±	0	0	±	0	0.00416667	±	0.00416667	0.00416667	±	0.00416667	0.00416667	±	0.00416667
total_OTU00885	Clostridium sp. FCB90-3	89.3	0	±	0	0	±	0	0	±	0	0	±	0	0.0047619	±	0.0047619	0.00833333	±	0.00833333	0	±	0	0	±	0	0	±	0	0	±	0
total_OTU00939	Akkermansia muciniphila	86.76	0	±	0	0	±	0	0	±	0	0	±	0	0.0047619	±	0.0047619	0	±	0	0	±	0	0	±	0	0	±	0	0	±	0
total_OTU00961	Lactobacillus intestinalis	90.57	0	±	0	0	±	0	0	±	0	0	±	0	0.0047619	±	0.0047619	0	±	0	0	±	0	0	±	0	0	±	0	0	±	0
total_OTU00964	Saccharofermentans acetigenes	86.88	0	±	0	0	±	0	0	±	0	0	±	0	0.0047619	±	0.0047619	0	±	0	0	±	0	0	±	0	0	±	0	0.00416667	±	0.00416667
total_OTU00986	Enterobacter sp. Nj-68	88.29	0	±	0	0	±	0	0	±	0	0	±	0	0.0047619	±	0.0047619	0	±	0	0	±	0	0	±	0	0	±	0	0	±	0
total_OTU01020	Clostridium asparagiforme DSM 15981	94.53	0	±	0	0	±	0	0	±	0	0	±	0	0.0047619	±	0.0047619	0	±	0	0.00416667	±	0.00416667	0	±	0	0.00416667	±	0.00416667	0	±	0
total_OTU01027	Lactobacillus reuteri	92.04	0	±	0	0	±	0	0	±	0	0	±	0	0.0047619	±	0.0047619	0	±	0	0	±	0	0.0125	±	0.0087684	0	±	0	0	±	0
total_OTU01045	Oscillibacter sp. G2	90.1	0	±	0	0	±	0	0	±	0	0	±	0	0.0047619	±	0.0047619	0	±	0	0	±	0	0	±	0	0	±	0	0	±	0
total_OTU01054	Clostridium sp. Clone-27	95.9	0	±	0	0	±	0	0	±	0	0	±	0	0.0047619	±	0.0047619	0.00416667	±	0.00416667	0.0208333	±	0.0087684	0.0166667	±	0.00890871	0.00416667	±	0.00416667	0.0333333	±	0.0188982
total_OTU01080	Clostridium disporicum	96.27	0	±	0	0	±	0	0	±	0	0	±	0	0.0047619	±	0.0047619	0	±	0	0	±	0	0	±	0	0	±	0	0	±	0
total_OTU01089	Peptococcus BU014	92.06	0	±	0	0	±	0	0	±	0	0	±	0	0.0047619	±	0.0047619	0	±	0	0.00416667	±	0.00416667	0	±	0	0.00416667	±	0.00416667	0.00416667	±	0.00416667
total_OTU01107	Clostridium sp. MLG080-1	94.03	0	±	0	0	±	0	0	±	0	0	±	0	0.0047619	±	0.0047619	0	±	0	0	±	0	0.00833333	±	0.00833333	0	±	0	0.0166667	±	0.0109109
total_OTU01109	Lachnoanaerobaculum saburreum DSM 3986	85.21	0	±	0	0	±	0	0	±	0	0	±	0	0.0047619	±	0.0047619	0	±	0	0	±	0	0	±	0	0	±	0	0	±	0
total_OTU01133	Clostridium sp. Culture-1	89.63	0	±	0	0	±	0	0	±	0	0	±	0	0.0047619	±	0.0047619	0	±	0	0	±	0	0	±	0	0	±	0	0	±	0
total_OTU01163	Erysipelothrix rhusiopathiae	80.75	0	±	0	0	±	0	0	±	0	0	±	0	0.0047619	±	0.0047619	0	±	0	0	±	0	0	±	0	0	±	0	0	±	0
total_OTU01170	Clostridium asparagiforme DSM 15981	93.78	0	±	0	0	±	0	0	±	0	0	±	0	0.0047619	±	0.0047619	0	±	0	0	±	0	0	±	0	0.00416667	±	0.00416667	0	±	0
total_OTU01191	Clostridium xylanolyticum	91.79	0	±	0	0	±	0	0	±	0	0	±	0	0.0047619	±	0.0047619	0	±	0	0	±	0	0	±	0	0.00833333	±	0.00545545	0.0125	±	0.0087684
total_OTU01197	Clostridium lavalense	93.78	0	±	0	0	±	0	0	±	0	0	±	0	0.0047619	±	0.0047619	0	±	0	0	±	0	0	±	0	0	±	0	0.00416667	±	0.00416667
total_OTU01212	Anaerostipes butyraticus	97.01	0	±	0	0	±	0	0	±	0	0	±	0	0.0047619	±	0.0047619	0	±	0	0	±	0	0	±	0	0	±	0	0	±	0
total_OTU01231	Clostridium fimetarium	91.54	0	±	0	0	±	0	0	±	0	0	±	0	0.0047619	±	0.0047619	0	±	0	0	±	0	0	±	0	0	±	0	0	±	0
total_OTU01276	Clostridium sp. Culture-41	95.52	0	±	0	0	±	0	0	±	0	0	±	0	0.0047619	±	0.0047619	0	±	0	0	±	0	0	±	0	0	±	0	0	±	0
total_OTU01289	Barnesiella intestinihominis	84.76	0	±	0	0	±	0	0	±	0	0	±	0	0.0047619	±	0.0047619	0	±	0	0	±	0	0	±	0	0	±	0	0	±	0
total_OTU01316	Clostridium leptum	93.53	0	±	0	0	±	0	0	±	0	0	±	0	0.0047619	±	0.0047619	0	±	0	0	±	0	0	±	0	0	±	0	0	±	0
total_OTU01326	Serratia marcescens WW4	90.12	0	±	0	0	±	0	0	±	0	0	±	0	0.0047619	±	0.0047619	0	±	0	0	±	0	0	±	0	0	±	0	0	±	0
total_OTU01350	Barnesiella intestinihominis	85.27	0	±	0	0	±	0	0	±	0	0	±	0	0.0047619	±	0.0047619	0	±	0	0	±	0	0	±	0	0	±	0	0	±	0
total_OTU01395	Butyrivibrio crossotus DSM 2876	87.31	0	±	0	0	±	0	0	±	0	0	±	0	0.0047619	±	0.0047619	0	±	0	0	±	0	0	±	0	0	±	0	0	±	0
total_OTU01401	Barnesiella intestinihominis	85.27	0	±	0	0	±	0	0	±	0	0	±	0	0.0047619	±	0.0047619	0	±	0	0	±	0	0	±	0	0	±	0	0	±	0
total_OTU01405	Clostridium sp. XB90	90.55	0	±	0	0	±	0	0	±	0	0	±	0	0.0047619	±	0.0047619	0	±	0	0	±	0	0	±	0	0.00416667	±	0.00416667	0	±	0
total_OTU01409	Lactobacillus reuteri	88.57	0	±	0	0	±	0	0	±	0	0	±	0	0.0047619	±	0.0047619	0	±	0	0	±	0	0	±	0	0	±	0	0	±	0
total_OTU01410	Eubacterium contortum	95.52	0	±	0	0	±	0	0	±	0	0	±	0	0.0047619	±	0.0047619	0	±	0	0	±	0	0	±	0	0	±	0	0	±	0
total_OTU01433	Clostridium sp. cTPY-12	88.72	0	±	0	0	±	0	0	±	0	0	±	0	0.0047619	±	0.0047619	0	±	0	0	±	0	0	±	0	0	±	0	0	±	0
total_OTU01443	Bacteroides caccae	89.55	0	±	0	0	±	0	0	±	0	0	±	0	0.0047619	±	0.0047619	0	±	0	0	±	0	0	±	0	0	±	0	0	±	0
total_OTU01449	Hydrogenoanaerobacterium saccharovorans	95.26	0	±	0	0	±	0	0	±	0	0	±	0	0.0047619	±	0.0047619	0.00416667	±	0.00416667	0	±	0	0	±	0	0	±	0	0	±	0
total_OTU01457	Shigella dysenteriae	94.38	0	±	0	0	±	0	0	±	0	0	±	0	0.0047619	±	0.0047619	0	±	0	0	±	0	0	±	0	0	±	0	0	±	0
total_OTU01465	Lactobacillus intestinalis	95.31	0	±	0	0	±	0	0	±	0	0	±	0	0.0047619	±	0.0047619	0	±	0	0	±	0	0	±	0	0	±	0	0	±	0
total_OTU01486	Clostridium sp. 619	97.28	0	±	0	0	±	0	0	±	0	0	±	0	0.0047619	±	0.0047619	0.00416667	±	0.00416667	0	±	0	0	±	0	0	±	0	0.00833333	±	0.00833333
total_OTU01487	Clostridium saccharolyticum	96.27	0	±	0	0	±	0	0	±	0	0	±	0	0.0047619	±	0.0047619	0	±	0	0	±	0	0	±	0	0.00416667	±	0.00416667	0	±	0
total_OTU01508	Robinsoniella peoriensis	87.03	0	±	0	0	±	0	0	±	0	0	±	0	0.0047619	±	0.0047619	0.00416667	±	0.00416667	0	±	0	0	±	0	0	±	0	0	±	0
total_OTU01528	Lactobacillus secaliphilus	88.52	0	±	0	0	±	0	0	±	0	0	±	0	0.0047619	±	0.0047619	0	±	0	0.00416667	±	0.00416667	0	±	0	0	±	0	0.00416667	±	0.00416667
total_OTU01540	Ruminococcus flavefaciens	81.8	0	±	0	0	±	0	0	±	0	0	±	0	0.0047619	±	0.0047619	0	±	0	0	±	0	0	±	0	0	±	0	0	±	0
total_OTU01581	Enterococcus faecalis	84.04	0	±	0	0	±	0	0	±	0	0	±	0	0.0047619	±	0.0047619	0	±	0	0	±	0	0	±	0	0	±	0	0	±	0
total_OTU01590	[Eubacterium] dolichum	90.57	0	±	0	0	±	0	0	±	0	0	±	0	0.0047619	±	0.0047619	0	±	0	0.00833333	±	0.00833333	0	±	0	0	±	0	0	±	0
total_OTU01602	Lachnospiraceae 2N1-30	92.54	0	±	0	0	±	0	0	±	0	0	±	0	0.0047619	±	0.0047619	0.00416667	±	0.00416667	0.00416667	±	0.00416667	0	±	0	0	±	0	0	±	0
total_OTU01611	Roseburia faecis M72/1	96.52	0	±	0	0	±	0	0	±	0	0	±	0	0.0047619	±	0.0047619	0	±	0	0	±	0	0	±	0	0	±	0	0	±	0
total_OTU01629	Clostridium sp. Culture-57	95.5	0	±	0	0	±	0	0	±	0	0	±	0	0.0047619	±	0.0047619	0.00416667	±	0.00416667	0	±	0	0	±	0	0	±	0	0	±	0
total_OTU01641	Clostridium disporicum	93.78	0	±	0	0	±	0	0	±	0	0	±	0	0.0047619	±	0.0047619	0	±	0	0	±	0	0	±	0	0	±	0	0	±	0
total_OTU01651	Clostridium sp. Culture-1	92.1	0	±	0	0	±	0	0	±	0	0	±	0	0.0047619	±	0.0047619	0	±	0	0	±	0	0	±	0	0	±	0	0	±	0
total_OTU01678	Eubacterium sp. WAL 18692	93.3	0	±	0	0	±	0	0	±	0	0	±	0	0.0047619	±	0.0047619	0	±	0	0	±	0	0	±	0	0.00416667	±	0.00416667	0	±	0
total_OTU01679	Clostridium sp. Culture-41	95.77	0	±	0	0	±	0	0	±	0	0	±	0	0.0047619	±	0.0047619	0	±	0	0	±	0	0	±	0	0	±	0	0	±	0
total_OTU01702	Lactobacillus johnsonii	96.02	0	±	0	0	±	0	0	±	0	0	±	0	0.0047619	±	0.0047619	0	±	0	0.00416667	±	0.00416667	0.00416667	±	0.00416667	0	±	0	0	±	0
total_OTU01715	Eubacterium ramulus	95.52	0	±	0	0	±	0	0	±	0	0	±	0	0.0047619	±	0.0047619	0	±	0	0	±	0	0	±	0	0	±	0	0.00833333	±	0.00833333
total_OTU01747	Clostridium thermocellum	89.78	0	±	0	0	±	0	0	±	0	0	±	0	0.0047619	±	0.0047619	0	±	0	0	±	0	0	±	0	0	±	0	0	±	0
total_OTU01758	Escherichia albertii	89.93	0	±	0	0	±	0	0	±	0	0	±	0	0.0047619	±	0.0047619	0	±	0	0	±	0	0	±	0	0	±	0	0	±	0
total_OTU01766	Clostridium sp. M62/1	96.77	0	±	0	0	±	0	0	±	0	0	±	0	0.0047619	±	0.0047619	0.00416667	±	0.00416667	0.00416667	±	0.00416667	0.00416667	±	0.00416667	0	±	0	0.00416667	±	0.00416667
total_OTU01775	Lactobacillus reuteri	96.49	0	±	0	0	±	0	0	±	0	0	±	0	0.0047619	±	0.0047619	0	±	0	0	±	0	0.00416667	±	0.00416667	0	±	0	0	±	0
total_OTU01777	Eubacterium sp. WAL 18692	90.02	0	±	0	0	±	0	0	±	0	0	±	0	0.0047619	±	0.0047619	0	±	0	0	±	0	0	±	0	0	±	0	0	±	0
total_OTU01805	Shigella dysenteriae	85.68	0	±	0	0	±	0	0	±	0	0	±	0	0.0047619	±	0.0047619	0	±	0	0	±	0	0	±	0	0	±	0	0	±	0
total_OTU01819	Clostridium sp. M62/1	92.79	0	±	0	0	±	0	0	±	0	0	±	0	0.0047619	±	0.0047619	0.00833333	±	0.00833333	0	±	0	0.00416667	±	0.00416667	0.00416667	±	0.00416667	0.00416667	±	0.00416667
total_OTU01824	Lactobacillus intestinalis	89.41	0	±	0	0	±	0	0	±	0	0	±	0	0.0047619	±	0.0047619	0	±	0	0	±	0	0	±	0	0	±	0	0	±	0
total_OTU01825	Ruminococcus flavefaciens	80.55	0	±	0	0	±	0	0	±	0	0	±	0	0.0047619	±	0.0047619	0	±	0	0	±	0	0	±	0	0	±	0	0	±	0
total_OTU01828	Clostridium hathewayi	88.28	0	±	0	0	±	0	0	±	0	0	±	0	0.0047619	±	0.0047619	0	±	0	0	±	0	0	±	0	0	±	0	0	±	0
total_OTU01844	Peptococcus niger	88.94	0	±	0	0	±	0	0	±	0	0	±	0	0.0047619	±	0.0047619	0	±	0	0	±	0	0	±	0	0	±	0	0	±	0
total_OTU01851	Desulfotomaculum sp. SN1_H	96.02	0	±	0	0	±	0	0	±	0	0	±	0	0.0047619	±	0.0047619	0	±	0	0	±	0	0	±	0	0	±	0	0	±	0
total_OTU01857	Clostridium sp. Culture-1	90.86	0	±	0	0	±	0	0	±	0	0	±	0	0.0047619	±	0.0047619	0	±	0	0	±	0	0	±	0	0	±	0	0	±	0
total_OTU01885	Barnesiella sp. EBA4-14	85.89	0	±	0	0	±	0	0	±	0	0	±	0	0.0047619	±	0.0047619	0	±	0	0	±	0	0	±	0	0	±	0	0	±	0
total_OTU01900	Clostridium saccharolyticum WM1	87.53	0	±	0	0	±	0	0	±	0	0	±	0	0.0047619	±	0.0047619	0.00416667	±	0.00416667	0	±	0	0	±	0	0	±	0	0	±	0
total_OTU01938	Aeromonas sp. ZL1-r	90.17	0	±	0	0	±	0	0	±	0	0	±	0	0.0047619	±	0.0047619	0	±	0	0	±	0	0	±	0	0	±	0	0	±	0
total_OTU01959	Peptococcus oral taxon 167	81.41	0	±	0	0	±	0	0	±	0	0	±	0	0.0047619	±	0.0047619	0	±	0	0	±	0	0	±	0	0	±	0	0	±	0
total_OTU01977	Akkermansia muciniphila	88.7	0	±	0	0	±	0	0	±	0	0	±	0	0.0047619	±	0.0047619	0	±	0	0	±	0	0.00416667	±	0.00416667	0	±	0	0.00416667	±	0.00416667
total_OTU01982	Blautia sp. M25	87.81	0	±	0	0	±	0	0	±	0	0	±	0	0.0047619	±	0.0047619	0	±	0	0	±	0	0	±	0	0	±	0	0	±	0
total_OTU01993	Ruminococcus sp. 653	88.31	0	±	0	0	±	0	0	±	0	0	±	0	0.0047619	±	0.0047619	0	±	0	0	±	0	0	±	0	0	±	0	0	±	0
total_OTU02039	Barnesiella intestinihominis	85.04	0	±	0	0	±	0	0	±	0	0	±	0	0.0047619	±	0.0047619	0.00416667	±	0.00416667	0	±	0	0	±	0	0.00416667	±	0.00416667	0	±	0
total_OTU02052	Clostridium sp. 619	85.89	0	±	0	0	±	0	0	±	0	0	±	0	0.0047619	±	0.0047619	0	±	0	0	±	0	0	±	0	0	±	0	0.00416667	±	0.00416667
total_OTU02078	Clostridium sp. MK11	94.04	0	±	0	0	±	0	0	±	0	0	±	0	0.0047619	±	0.0047619	0	±	0	0	±	0	0	±	0	0	±	0	0	±	0
total_OTU02091	Lachnospiraceae 2N1-30	92.29	0	±	0	0	±	0	0	±	0	0	±	0	0.0047619	±	0.0047619	0	±	0	0	±	0	0	±	0	0	±	0	0.00416667	±	0.00416667
total_OTU02108	Oscillibacter valericigenes	89.85	0	±	0	0	±	0	0	±	0	0	±	0	0.0047619	±	0.0047619	0	±	0	0	±	0	0	±	0	0	±	0	0	±	0
total_OTU02129	Bacteroides caccae	91.23	0	±	0	0	±	0	0	±	0	0	±	0	0.0047619	±	0.0047619	0	±	0	0	±	0	0	±	0	0	±	0	0	±	0
total_OTU02142	Barnesiella intestinihominis	84.56	0	±	0	0	±	0	0	±	0	0	±	0	0.0047619	±	0.0047619	0	±	0	0	±	0	0	±	0	0	±	0	0	±	0
total_OTU02223	Clostridium sp. Culture-41	92.54	0	±	0	0	±	0	0	±	0	0	±	0	0.0047619	±	0.0047619	0	±	0	0	±	0	0	±	0	0	±	0	0	±	0
total_OTU02229	Lactobacillus murinus	88.84	0	±	0	0	±	0	0	±	0	0	±	0	0.0047619	±	0.0047619	0.00416667	±	0.00416667	0	±	0	0	±	0	0	±	0	0	±	0
total_OTU02245	Shigella dysenteriae	90.63	0	±	0	0	±	0	0	±	0	0	±	0	0.0047619	±	0.0047619	0	±	0	0	±	0	0	±	0	0	±	0	0	±	0
total_OTU02246	Lactobacillus pontis	87.12	0	±	0	0	±	0	0	±	0	0	±	0	0.0047619	±	0.0047619	0	±	0	0	±	0	0	±	0	0	±	0	0	±	0
total_OTU02247	Clostridium saccharolyticum	96.77	0	±	0	0	±	0	0	±	0	0	±	0	0.0047619	±	0.0047619	0	±	0	0	±	0	0	±	0	0.00416667	±	0.00416667	0	±	0
total_OTU02265	Lactobacillus murinus	89.93	0	±	0	0	±	0	0	±	0	0	±	0	0.0047619	±	0.0047619	0.00416667	±	0.00416667	0	±	0	0	±	0	0	±	0	0	±	0
total_OTU02267	Peptococcus BU014	85.61	0	±	0	0	±	0	0	±	0	0	±	0	0.0047619	±	0.0047619	0	±	0	0	±	0	0	±	0	0	±	0	0	±	0
total_OTU02317	Marvinbryantia formatexigens	86.28	0	±	0	0	±	0	0	±	0	0	±	0	0.0047619	±	0.0047619	0	±	0	0	±	0	0	±	0	0	±	0	0	±	0
total_OTU02374	Clostridium sp. ASF502	97.01	0	±	0	0	±	0	0	±	0	0	±	0	0.0047619	±	0.0047619	0.00833333	±	0.00545545	0.00416667	±	0.00416667	0	±	0	0.0166667	±	0.00629941	0.00833333	±	0.00545545
total_OTU02381	Lactobacillus secaliphilus	92.27	0	±	0	0	±	0	0	±	0	0	±	0	0.0047619	±	0.0047619	0	±	0	0	±	0	0	±	0	0	±	0	0	±	0
total_OTU02386	Barnesiella intestinihominis	85.04	0	±	0	0	±	0	0	±	0	0	±	0	0.0047619	±	0.0047619	0	±	0	0	±	0	0	±	0	0	±	0	0	±	0
total_OTU02391	Bacteroidales nbw731d05c1	85.24	0	±	0	0	±	0	0	±	0	0	±	0	0.0047619	±	0.0047619	0	±	0	0	±	0	0	±	0	0	±	0	0	±	0
total_OTU02411	Clostridium fusiformis	96.26	0	±	0	0	±	0	0	±	0	0	±	0	0.0047619	±	0.0047619	0	±	0	0	±	0	0	±	0	0	±	0	0	±	0
total_OTU02444	Clostridium thermocellum AD2	83.7	0	±	0	0	±	0	0	±	0	0	±	0	0.0047619	±	0.0047619	0	±	0	0	±	0	0	±	0	0	±	0	0	±	0
total_OTU02446	Eubacterium contortum	92.79	0	±	0	0	±	0	0	±	0	0	±	0	0.0047619	±	0.0047619	0	±	0	0	±	0	0	±	0	0	±	0	0	±	0
total_OTU02475	Marvinbryantia formatexigens	88.81	0	±	0	0	±	0	0	±	0	0	±	0	0.0047619	±	0.0047619	0	±	0	0	±	0	0	±	0	0	±	0	0	±	0
total_OTU02485	Lactobacillus johnsonii	89.18	0	±	0	0	±	0	0	±	0	0	±	0	0.0047619	±	0.0047619	0	±	0	0	±	0	0	±	0	0	±	0	0	±	0
total_OTU02495	Clostridium xylanolyticum	94.03	0	±	0	0	±	0	0	±	0	0	±	0	0.0047619	±	0.0047619	0	±	0	0	±	0	0	±	0	0	±	0	0	±	0
total_OTU02511	Clostridium xylanovorans	87.65	0	±	0	0	±	0	0	±	0	0	±	0	0.0047619	±	0.0047619	0	±	0	0	±	0	0	±	0	0	±	0	0	±	0
total_OTU02537	Lactobacillus intestinalis	95.08	0	±	0	0	±	0	0	±	0	0	±	0	0.0047619	±	0.0047619	0	±	0	0	±	0	0	±	0	0	±	0	0	±	0
total_OTU02542	Clostridium asparagiforme DSM 15981	92.04	0	±	0	0	±	0	0	±	0	0	±	0	0.0047619	±	0.0047619	0	±	0	0	±	0	0	±	0	0	±	0	0	±	0
total_OTU02551	Bacteroides caccae	89.79	0	±	0	0	±	0	0	±	0	0	±	0	0.0047619	±	0.0047619	0	±	0	0	±	0	0	±	0	0	±	0	0	±	0
total_OTU02564	Oscillospira guilliermondii	92.56	0	±	0	0	±	0	0	±	0	0	±	0	0.0047619	±	0.0047619	0	±	0	0	±	0	0	±	0	0	±	0	0	±	0
total_OTU02577	Barnesiella intestinihominis	87.41	0	±	0	0	±	0	0	±	0	0	±	0	0.0047619	±	0.0047619	0	±	0	0	±	0	0	±	0	0	±	0	0	±	0
total_OTU02599	Lactobacillus murinus	88.52	0	±	0	0	±	0	0	±	0	0	±	0	0.0047619	±	0.0047619	0	±	0	0	±	0	0	±	0	0	±	0	0	±	0
total_OTU02605	Lactobacillus reuteri	96.96	0	±	0	0	±	0	0	±	0	0	±	0	0.0047619	±	0.0047619	0	±	0	0.00416667	±	0.00416667	0	±	0	0	±	0	0	±	0
total_OTU02614	Ruminococcus flavefaciens	82.75	0	±	0	0	±	0	0	±	0	0	±	0	0.0047619	±	0.0047619	0	±	0	0	±	0	0	±	0	0	±	0	0	±	0
total_OTU02617	Aeromonas sp. ZL1-r	92.06	0	±	0	0	±	0	0	±	0	0	±	0	0.0047619	±	0.0047619	0	±	0	0	±	0	0	±	0	0	±	0	0	±	0
total_OTU02618	Clostridium disporicum	91.04	0	±	0	0	±	0	0	±	0	0	±	0	0.0047619	±	0.0047619	0	±	0	0	±	0	0	±	0	0	±	0	0.00833333	±	0.00545545
total_OTU02631	Lactobacillus mucosae	88.29	0	±	0	0	±	0	0	±	0	0	±	0	0.0047619	±	0.0047619	0	±	0	0	±	0	0	±	0	0	±	0	0	±	0
total_OTU02657	Clostridium sp. Clone-49	95.01	0	±	0	0	±	0	0	±	0	0	±	0	0.0047619	±	0.0047619	0.00416667	±	0.00416667	0	±	0	0	±	0	0.00416667	±	0.00416667	0.0125	±	0.0087684
total_OTU02670	Akkermansia muciniphila	90.86	0	±	0	0	±	0	0	±	0	0	±	0	0.0047619	±	0.0047619	0	±	0	0	±	0	0	±	0	0	±	0	0	±	0
total_OTU02672	Gracilibacter thermotolerans	86.85	0	±	0	0	±	0	0	±	0	0	±	0	0.0047619	±	0.0047619	0	±	0	0	±	0	0	±	0	0	±	0	0	±	0
total_OTU02686	Barnesiella intestinihominis YIT 11860	85.2	0	±	0	0	±	0	0	±	0	0	±	0	0.0047619	±	0.0047619	0	±	0	0	±	0	0	±	0	0	±	0	0	±	0
total_OTU02749	Escherichia coli	92.35	0	±	0	0	±	0	0	±	0	0	±	0	0.0047619	±	0.0047619	0	±	0	0	±	0	0	±	0	0	±	0	0	±	0
total_OTU02750	Parabacteroides distasonis	82.66	0	±	0	0	±	0	0	±	0	0	±	0	0.0047619	±	0.0047619	0	±	0	0	±	0	0	±	0	0	±	0	0	±	0
total_OTU02805	Clostridium sp. Culture-23	96.53	0	±	0	0	±	0	0	±	0	0	±	0	0.0047619	±	0.0047619	0	±	0	0	±	0	0	±	0	0	±	0	0	±	0
total_OTU02828	Adlercreutzia equolifaciens	87.53	0	±	0	0	±	0	0	±	0	0	±	0	0.0047619	±	0.0047619	0	±	0	0	±	0	0	±	0	0	±	0	0	±	0
total_OTU02830	Bacteroidales nbw731d05c1	87.41	0	±	0	0	±	0	0	±	0	0	±	0	0.0047619	±	0.0047619	0	±	0	0	±	0	0	±	0	0	±	0	0	±	0
total_OTU02855	Bacteroides caccae	89.81	0	±	0	0	±	0	0	±	0	0	±	0	0.0047619	±	0.0047619	0	±	0	0	±	0	0	±	0	0	±	0	0	±	0
total_OTU02886	Lactobacillus murinus	87.12	0	±	0	0	±	0	0	±	0	0	±	0	0.0047619	±	0.0047619	0	±	0	0	±	0	0	±	0	0	±	0	0	±	0
total_OTU02908	Barnesiella intestinihominis	86.43	0	±	0	0	±	0	0	±	0	0	±	0	0.0047619	±	0.0047619	0	±	0	0	±	0	0	±	0	0	±	0	0	±	0
total_OTU02930	Bacteroidales nbw731d05c1	81.95	0	±	0	0	±	0	0	±	0	0	±	0	0.0047619	±	0.0047619	0	±	0	0	±	0	0	±	0	0	±	0	0	±	0
total_OTU02933	Roseburia intestinalis	98.01	0	±	0	0	±	0	0	±	0	0	±	0	0.0047619	±	0.0047619	0	±	0	0	±	0	0	±	0	0	±	0	0	±	0
total_OTU02956	Paraeggerthella hongkongensis	87.81	0	±	0	0	±	0	0	±	0	0	±	0	0.0047619	±	0.0047619	0	±	0	0	±	0	0	±	0	0	±	0	0	±	0
total_OTU02975	Clostridium bartlettii DSM 16795	86.22	0	±	0	0	±	0	0	±	0	0	±	0	0.0047619	±	0.0047619	0	±	0	0	±	0	0	±	0	0	±	0	0	±	0
total_OTU03008	Ruminococcus sp. 653	88.81	0	±	0	0	±	0	0	±	0	0	±	0	0.0047619	±	0.0047619	0	±	0	0	±	0	0	±	0	0	±	0	0	±	0
total_OTU03029	Atopobium sp. F0209	84.07	0	±	0	0	±	0	0	±	0	0	±	0	0.0047619	±	0.0047619	0	±	0	0	±	0	0	±	0	0	±	0	0	±	0
total_OTU03040	Shigella dysenteriae	84.74	0	±	0	0	±	0	0	±	0	0	±	0	0.0047619	±	0.0047619	0	±	0	0	±	0	0	±	0	0	±	0	0	±	0
total_OTU03074	Barnesiella intestinihominis	85.99	0	±	0	0	±	0	0	±	0	0	±	0	0.0047619	±	0.0047619	0	±	0	0	±	0	0	±	0	0	±	0	0	±	0
total_OTU03075	Barnesiella intestinihominis	83.14	0	±	0	0	±	0	0	±	0	0	±	0	0.0047619	±	0.0047619	0	±	0	0.00416667	±	0.00416667	0	±	0	0	±	0	0	±	0
total_OTU03096	Parabacteroides goldsteinii	92.18	0	±	0	0	±	0	0	±	0	0	±	0	0.0047619	±	0.0047619	0	±	0	0	±	0	0.00833333	±	0.00545545	0	±	0	0	±	0
total_OTU03098	Hydrogenoanaerobacterium sp. YN3	87.31	0	±	0	0	±	0	0	±	0	0	±	0	0.0047619	±	0.0047619	0	±	0	0	±	0	0	±	0	0	±	0	0	±	0
total_OTU03109	Lactobacillus ruminis	91.6	0	±	0	0	±	0	0	±	0	0	±	0	0.0047619	±	0.0047619	0	±	0	0	±	0	0	±	0	0	±	0	0	±	0
total_OTU03112	Lactobacillus intestinalis	96.49	0	±	0	0	±	0	0	±	0	0	±	0	0.0047619	±	0.0047619	0	±	0	0	±	0	0	±	0	0	±	0	0	±	0
total_OTU03124	Clostridium sp. A9	94.28	0	±	0	0	±	0	0	±	0	0	±	0	0.0047619	±	0.0047619	0	±	0	0	±	0	0	±	0	0	±	0	0	±	0
total_OTU03151	Clostridium sp. JC122	83.83	0	±	0	0	±	0	0	±	0	0	±	0	0.0047619	±	0.0047619	0	±	0	0.00416667	±	0.00416667	0	±	0	0	±	0	0	±	0
total_OTU03152	Lactobacillus reuteri	96.49	0	±	0	0	±	0	0	±	0	0	±	0	0.0047619	±	0.0047619	0	±	0	0	±	0	0	±	0	0.00416667	±	0.00416667	0	±	0
total_OTU03163	Clostridium sp. M62/1	95.52	0	±	0	0	±	0	0	±	0	0	±	0	0.0047619	±	0.0047619	0	±	0	0	±	0	0	±	0	0	±	0	0	±	0
total_OTU03173	Pseudobutyrivibrio xylanivorans	87.06	0	±	0	0	±	0	0	±	0	0	±	0	0.0047619	±	0.0047619	0.00416667	±	0.00416667	0	±	0	0	±	0	0	±	0	0	±	0
total_OTU03178	Blautia luti DSM 14534	87.56	0	±	0	0	±	0	0	±	0	0	±	0	0.0047619	±	0.0047619	0	±	0	0	±	0	0	±	0	0	±	0	0	±	0
total_OTU03180	Lactobacillus secaliphilus	88.06	0	±	0	0	±	0	0	±	0	0	±	0	0.0047619	±	0.0047619	0	±	0	0	±	0	0	±	0	0	±	0	0	±	0
total_OTU03226	Lactobacillus johnsonii	89.7	0	±	0	0	±	0	0	±	0	0	±	0	0.0047619	±	0.0047619	0	±	0	0	±	0	0	±	0	0	±	0	0	±	0
total_OTU03227	Clostridium sp. FG4	86.17	0	±	0	0	±	0	0	±	0	0	±	0	0.0047619	±	0.0047619	0	±	0	0	±	0	0	±	0	0	±	0	0	±	0
total_OTU03310	Paraeggerthella hongkongensis	91.54	0	±	0	0	±	0	0	±	0	0	±	0	0.0047619	±	0.0047619	0	±	0	0	±	0	0	±	0	0	±	0	0	±	0
total_OTU03318	Clostridium xylanolyticum	97.76	0	±	0	0	±	0	0	±	0	0	±	0	0.0047619	±	0.0047619	0	±	0	0	±	0	0	±	0	0	±	0	0.00416667	±	0.00416667
total_OTU03336	Barnesiella intestinihominis	87.89	0	±	0	0	±	0	0	±	0	0	±	0	0.0047619	±	0.0047619	0	±	0	0	±	0	0	±	0	0	±	0	0.00416667	±	0.00416667
total_OTU03348	Clostridium sp. M62/1	91.29	0	±	0	0	±	0	0	±	0	0	±	0	0.0047619	±	0.0047619	0	±	0	0	±	0	0	±	0	0	±	0	0	±	0
total_OTU03388	Clostridium sp. Clone-7	93.53	0	±	0	0	±	0	0	±	0	0	±	0	0.0047619	±	0.0047619	0	±	0	0	±	0	0	±	0	0	±	0	0	±	0
total_OTU03403	Clostridium sp. M62/1	91.04	0	±	0	0	±	0	0	±	0	0	±	0	0.0047619	±	0.0047619	0	±	0	0	±	0	0	±	0	0	±	0	0	±	0
total_OTU03419	Clostridium disporicum	92.79	0	±	0	0	±	0	0	±	0	0	±	0	0.0047619	±	0.0047619	0	±	0	0	±	0	0	±	0	0	±	0	0	±	0
total_OTU03426	Clostridium sp. M62/1	96.02	0	±	0	0	±	0	0	±	0	0	±	0	0.0047619	±	0.0047619	0	±	0	0	±	0	0	±	0	0	±	0	0	±	0
total_OTU03428	Eubacterium rectale	93.78	0	±	0	0	±	0	0	±	0	0	±	0	0.0047619	±	0.0047619	0	±	0	0	±	0	0	±	0	0	±	0	0	±	0
total_OTU03438	Bacteroides caccae	95.73	0	±	0	0	±	0	0	±	0	0	±	0	0.0047619	±	0.0047619	0	±	0	0	±	0	0	±	0	0	±	0	0	±	0
total_OTU03450	Akkermansia muciniphila	87.71	0	±	0	0	±	0	0	±	0	0	±	0	0.0047619	±	0.0047619	0	±	0	0	±	0	0	±	0	0	±	0	0	±	0
total_OTU03481	Barnesiella intestinihominis	86.22	0	±	0	0	±	0	0	±	0	0	±	0	0.0047619	±	0.0047619	0	±	0	0	±	0	0	±	0	0	±	0	0.00416667	±	0.00416667
total_OTU03483	Clostridium sp. 619	93.83	0	±	0	0	±	0	0	±	0	0	±	0	0.0047619	±	0.0047619	0	±	0	0	±	0	0	±	0	0	±	0	0	±	0
total_OTU03514	Clostridium sp. Culture-1	96.54	0	±	0	0	±	0	0	±	0	0	±	0	0.0047619	±	0.0047619	0	±	0	0	±	0	0	±	0	0	±	0	0	±	0
total_OTU03553	Ruminococcus sp. MLG080-3	94.28	0	±	0	0	±	0	0	±	0	0	±	0	0.0047619	±	0.0047619	0	±	0	0	±	0	0	±	0	0	±	0	0	±	0
total_OTU03557	Clostridium celerecrescens	95.77	0	±	0	0	±	0	0	±	0	0	±	0	0.0047619	±	0.0047619	0	±	0	0	±	0	0	±	0	0	±	0	0	±	0
total_OTU03559	Lactobacillus murinus	86.42	0	±	0	0	±	0	0	±	0	0	±	0	0.0047619	±	0.0047619	0	±	0	0	±	0	0	±	0	0	±	0	0	±	0
total_OTU03567	Lactobacillus johnsonii	96.25	0	±	0	0	±	0	0	±	0	0	±	0	0.0047619	±	0.0047619	0	±	0	0	±	0	0	±	0	0	±	0	0	±	0
total_OTU03570	Anaerostipes sp. 992a	83.75	0	±	0	0	±	0	0	±	0	0	±	0	0.0047619	±	0.0047619	0	±	0	0	±	0	0	±	0	0	±	0	0	±	0
total_OTU03572	Acetivibrio sp. 6-13	91.54	0	±	0	0	±	0	0	±	0	0	±	0	0.0047619	±	0.0047619	0	±	0	0	±	0	0	±	0	0	±	0	0	±	0
total_OTU03580	Bacteroides sp. Tilapia9	82.42	0	±	0	0	±	0	0	±	0	0	±	0	0.0047619	±	0.0047619	0	±	0	0	±	0	0	±	0	0	±	0	0	±	0
total_OTU03587	Barnesiella intestinihominis	87.17	0	±	0	0	±	0	0	±	0	0	±	0	0.0047619	±	0.0047619	0	±	0	0	±	0	0	±	0	0	±	0	0	±	0
total_OTU03594	Lactobacillus intestinalis	96.25	0	±	0	0	±	0	0	±	0	0	±	0	0.0047619	±	0.0047619	0	±	0	0	±	0	0	±	0	0	±	0	0	±	0
total_OTU03595	Barnesiella intestinihominis	84.8	0	±	0	0	±	0	0	±	0	0	±	0	0.0047619	±	0.0047619	0	±	0	0	±	0	0	±	0	0	±	0	0	±	0
total_OTU03612	Lachnospiraceae oral taxon 096	88.78	0	±	0	0	±	0	0	±	0	0	±	0	0.0047619	±	0.0047619	0	±	0	0	±	0	0	±	0	0	±	0	0	±	0
total_OTU03615	Barnesiella intestinihominis	87.86	0	±	0	0	±	0	0	±	0	0	±	0	0.0047619	±	0.0047619	0	±	0	0	±	0	0	±	0	0	±	0	0	±	0
total_OTU03646	Lactobacillus pobuzihii	90.57	0	±	0	0	±	0	0	±	0	0	±	0	0.0047619	±	0.0047619	0	±	0	0	±	0	0	±	0	0	±	0	0	±	0
total_OTU03659	Ruminococcus sp. ID1	87.56	0	±	0	0	±	0	0	±	0	0	±	0	0.0047619	±	0.0047619	0	±	0	0	±	0	0	±	0	0	±	0	0.00416667	±	0.00416667
total_OTU03667	Clostridium sp. Clone-40	92.79	0	±	0	0	±	0	0	±	0	0	±	0	0.0047619	±	0.0047619	0	±	0	0	±	0	0	±	0	0	±	0	0	±	0
total_OTU03673	Bacteroidales nbw731d05c1	85.27	0	±	0	0	±	0	0	±	0	0	±	0	0.0047619	±	0.0047619	0	±	0	0	±	0	0	±	0	0	±	0	0	±	0
total_OTU03698	Barnesiella intestinihominis	85.51	0	±	0	0	±	0	0	±	0	0	±	0	0.0047619	±	0.0047619	0	±	0	0	±	0	0	±	0	0	±	0	0	±	0
total_OTU03713	Sporobacter termitidis	91	0	±	0	0	±	0	0	±	0	0	±	0	0.0047619	±	0.0047619	0	±	0	0	±	0	0	±	0	0	±	0	0	±	0
total_OTU03721	Clostridium phytofermentans ISDg	85.25	0	±	0	0	±	0	0	±	0	0	±	0	0.0047619	±	0.0047619	0	±	0	0	±	0	0	±	0	0	±	0	0	±	0
total_OTU03724	Eubacterium sp. WAL 18692	88.03	0	±	0	0	±	0	0	±	0	0	±	0	0.0047619	±	0.0047619	0	±	0	0	±	0	0	±	0	0	±	0	0	±	0
total_OTU03737	Clostridium disporicum	91.04	0	±	0	0	±	0	0	±	0	0	±	0	0.0047619	±	0.0047619	0	±	0	0	±	0	0	±	0	0	±	0	0.00833333	±	0.00833333
total_OTU03739	Roseburia hominis	85.07	0	±	0	0	±	0	0	±	0	0	±	0	0.0047619	±	0.0047619	0	±	0	0	±	0	0	±	0	0	±	0	0	±	0
total_OTU03744	Lactobacillus pontis	95.78	0	±	0	0	±	0	0	±	0	0	±	0	0.0047619	±	0.0047619	0	±	0	0	±	0	0	±	0	0	±	0	0	±	0
total_OTU03748	Ruminococcus sp. NML 00-0124	86.07	0	±	0	0	±	0	0	±	0	0	±	0	0.0047619	±	0.0047619	0	±	0	0	±	0	0	±	0	0	±	0	0.00416667	±	0.00416667
total_OTU03761	Prevotella dentalis DSM 3688	89.31	0	±	0	0	±	0	0	±	0	0	±	0	0.0047619	±	0.0047619	0	±	0	0	±	0	0	±	0	0	±	0	0	±	0
total_OTU03765	Lactobacillus intestinalis	87.17	0	±	0	0	±	0	0	±	0	0	±	0	0.0047619	±	0.0047619	0	±	0	0	±	0	0	±	0	0	±	0	0	±	0
total_OTU03777	Barnesiella intestinihominis	87.17	0	±	0	0	±	0	0	±	0	0	±	0	0.0047619	±	0.0047619	0	±	0	0	±	0	0	±	0	0	±	0	0	±	0
total_OTU03809	Lactobacillus johnsonii	92.57	0	±	0	0	±	0	0	±	0	0	±	0	0.0047619	±	0.0047619	0	±	0	0	±	0	0	±	0	0	±	0	0	±	0
total_OTU03825	Barnesiella intestinihominis YIT 11860	84.96	0	±	0	0	±	0	0	±	0	0	±	0	0.0047619	±	0.0047619	0	±	0	0	±	0	0	±	0	0	±	0	0	±	0
total_OTU03827	Clostridium sp. K39	92.77	0	±	0	0	±	0	0	±	0	0	±	0	0.0047619	±	0.0047619	0	±	0	0	±	0	0	±	0	0	±	0	0	±	0
total_OTU03837	Lactobacillus murinus	88.29	0	±	0	0	±	0	0	±	0	0	±	0	0.0047619	±	0.0047619	0.00416667	±	0.00416667	0	±	0	0	±	0	0	±	0	0	±	0
total_OTU03861	Lactobacillus sp. KC38	92.35	0	±	0	0	±	0	0	±	0	0	±	0	0.0047619	±	0.0047619	0	±	0	0	±	0	0	±	0	0	±	0	0	±	0
total_OTU03866	Barnesiella intestinihominis	83.85	0	±	0	0	±	0	0	±	0	0	±	0	0.0047619	±	0.0047619	0	±	0	0	±	0	0	±	0	0	±	0	0	±	0
total_OTU03869	Shigella boydii Sb227	85.24	0	±	0	0	±	0	0	±	0	0	±	0	0.0047619	±	0.0047619	0	±	0	0	±	0	0	±	0	0	±	0	0	±	0
total_OTU03877	Lactobacillus reuteri	84.05	0	±	0	0	±	0	0	±	0	0	±	0	0.0047619	±	0.0047619	0	±	0	0	±	0	0	±	0	0	±	0	0	±	0
total_OTU03902	Lactobacillus reuteri SD2112	96.49	0	±	0	0	±	0	0	±	0	0	±	0	0.0047619	±	0.0047619	0	±	0	0	±	0	0	±	0	0	±	0	0	±	0
total_OTU03905	Barnesiella intestinihominis	87.89	0	±	0	0	±	0	0	±	0	0	±	0	0.0047619	±	0.0047619	0	±	0	0	±	0	0	±	0	0	±	0	0	±	0
total_OTU03919	Barnesiella intestinihominis YIT 11860	84.01	0	±	0	0	±	0	0	±	0	0	±	0	0.0047619	±	0.0047619	0	±	0	0	±	0	0	±	0	0	±	0	0	±	0
total_OTU03939	Streptococcus pasteurianus	88.29	0	±	0	0	±	0	0	±	0	0	±	0	0.0047619	±	0.0047619	0	±	0	0	±	0	0	±	0	0	±	0	0	±	0
total_OTU03955	Barnesiella intestinihominis	86.22	0	±	0	0	±	0	0	±	0	0	±	0	0.0047619	±	0.0047619	0	±	0	0	±	0	0	±	0	0	±	0	0	±	0
total_OTU03966	Barnesiella intestinihominis	86.7	0	±	0	0	±	0	0	±	0	0	±	0	0.0047619	±	0.0047619	0	±	0	0	±	0	0	±	0	0	±	0	0	±	0
total_OTU03982	Lactobacillus murinus	96.96	0	±	0	0	±	0	0	±	0	0	±	0	0.0047619	±	0.0047619	0	±	0	0	±	0	0	±	0	0	±	0	0	±	0
total_OTU03988	Lactobacillus johnsonii	96.95	0	±	0	0	±	0	0	±	0	0	±	0	0.0047619	±	0.0047619	0	±	0	0	±	0	0	±	0	0	±	0	0	±	0
total_OTU03999	Lactobacillus ruminis ATCC 27782	91.6	0	±	0	0	±	0	0	±	0	0	±	0	0.0047619	±	0.0047619	0	±	0	0	±	0	0	±	0	0	±	0	0	±	0
total_OTU04009	Lactobacillus sp. TAB-29	87.41	0	±	0	0	±	0	0	±	0	0	±	0	0.0047619	±	0.0047619	0.00416667	±	0.00416667	0	±	0	0	±	0	0	±	0	0	±	0
total_OTU04032	Porphyromonas catoniae F0037	86.4	0	±	0	0	±	0	0	±	0	0	±	0	0.0047619	±	0.0047619	0	±	0	0	±	0	0	±	0	0	±	0	0	±	0
total_OTU04052	Barnesiella intestinihominis	86.67	0	±	0	0	±	0	0	±	0	0	±	0	0.0047619	±	0.0047619	0	±	0	0	±	0	0	±	0	0	±	0	0	±	0
total_OTU04090	Clostridium sp. M62/1	97.01	0	±	0	0	±	0	0	±	0	0	±	0	0.0047619	±	0.0047619	0	±	0	0	±	0	0	±	0	0	±	0	0	±	0
total_OTU04096	Barnesiella intestinihominis	87.89	0	±	0	0	±	0	0	±	0	0	±	0	0.0047619	±	0.0047619	0	±	0	0	±	0	0	±	0	0	±	0	0	±	0
total_OTU04133	Enterorhabdus mucosicola	90.02	0	±	0	0	±	0	0	±	0	0	±	0	0.0047619	±	0.0047619	0	±	0	0	±	0	0	±	0	0	±	0	0	±	0
total_OTU04143	Barnesiella intestinihominis	87.41	0	±	0	0	±	0	0	±	0	0	±	0	0.0047619	±	0.0047619	0	±	0	0	±	0	0	±	0	0	±	0	0	±	0
total_OTU04150	Clostridium sp. Clone-40	96.52	0	±	0	0	±	0	0	±	0	0	±	0	0.0047619	±	0.0047619	0	±	0	0	±	0	0	±	0	0	±	0	0	±	0
total_OTU04151	Lactobacillus reuteri	96.02	0	±	0	0	±	0	0	±	0	0	±	0	0.0047619	±	0.0047619	0	±	0	0	±	0	0	±	0	0	±	0	0	±	0
total_OTU04174	Porphyromonas CW034	84.9	0	±	0	0	±	0	0	±	0	0	±	0	0.0047619	±	0.0047619	0	±	0	0	±	0	0	±	0	0	±	0	0	±	0
total_OTU04188	Barnesiella intestinihominis	85.99	0	±	0	0	±	0	0	±	0	0	±	0	0.0047619	±	0.0047619	0	±	0	0	±	0	0	±	0	0	±	0	0	±	0
total_OTU04232	Aeromonas sp. ZL1-r	93.07	0	±	0	0	±	0	0	±	0	0	±	0	0.0047619	±	0.0047619	0	±	0	0	±	0	0	±	0	0	±	0	0	±	0
total_OTU04241	Clostridium sp. Culture-41	90.3	0	±	0	0	±	0	0	±	0	0	±	0	0.0047619	±	0.0047619	0	±	0	0	±	0	0	±	0	0	±	0	0	±	0
total_OTU04286	Barnesiella intestinihominis	84.8	0	±	0	0	±	0	0	±	0	0	±	0	0.0047619	±	0.0047619	0	±	0	0	±	0	0	±	0	0	±	0	0	±	0
total_OTU04293	[Ruminococcus] gnavus	95.02	0	±	0	0	±	0	0	±	0	0	±	0	0.0047619	±	0.0047619	0	±	0	0	±	0	0	±	0	0	±	0	0	±	0
total_OTU04324	Clostridium sp. K39	91.27	0	±	0	0	±	0	0	±	0	0	±	0	0.0047619	±	0.0047619	0	±	0	0	±	0	0	±	0	0	±	0	0	±	0
total_OTU04325	Clostridium sp. M62/1	97.01	0	±	0	0	±	0	0	±	0	0	±	0	0.0047619	±	0.0047619	0	±	0	0.00416667	±	0.00416667	0	±	0	0	±	0	0	±	0
total_OTU04357	Lactobacillus secaliphilus	89.93	0	±	0	0	±	0	0	±	0	0	±	0	0.0047619	±	0.0047619	0	±	0	0	±	0	0	±	0	0	±	0	0	±	0
total_OTU04360	Barnesiella intestinihominis	85.58	0	±	0	0	±	0	0	±	0	0	±	0	0.0047619	±	0.0047619	0	±	0	0	±	0	0.00416667	±	0.00416667	0	±	0	0	±	0
total_OTU04381	Clostridium clostridioforme	91.54	0	±	0	0	±	0	0	±	0	0	±	0	0.0047619	±	0.0047619	0	±	0	0	±	0	0	±	0	0	±	0	0	±	0
total_OTU04387	Lactobacillus intestinalis	96.96	0	±	0	0	±	0	0	±	0	0	±	0	0.0047619	±	0.0047619	0	±	0	0	±	0	0	±	0	0	±	0	0	±	0
total_OTU04388	Barnesiella intestinihominis	86.67	0	±	0	0	±	0	0	±	0	0	±	0	0.0047619	±	0.0047619	0	±	0	0	±	0	0	±	0	0	±	0	0	±	0
total_OTU04395	Aeromonas sp. ZL1-r	90.57	0	±	0	0	±	0	0	±	0	0	±	0	0.0047619	±	0.0047619	0	±	0	0	±	0	0	±	0	0	±	0	0	±	0
total_OTU04398	Barnesiella intestinihominis	82.19	0	±	0	0	±	0	0	±	0	0	±	0	0.0047619	±	0.0047619	0	±	0	0	±	0	0	±	0	0	±	0	0	±	0
total_OTU04399	Lactobacillus reuteri	95.77	0	±	0	0	±	0	0	±	0	0	±	0	0.0047619	±	0.0047619	0	±	0	0	±	0	0	±	0	0	±	0	0	±	0
total_OTU04413	Lactobacillus amylolyticus	87.09	0	±	0	0	±	0	0	±	0	0	±	0	0.0047619	±	0.0047619	0	±	0	0	±	0	0	±	0	0	±	0	0	±	0
total_OTU04416	Barnesiella intestinihominis	83.1	0	±	0	0	±	0	0	±	0	0	±	0	0.0047619	±	0.0047619	0	±	0	0	±	0	0	±	0	0	±	0	0	±	0
total_OTU04423	Shigella dysenteriae	94.15	0	±	0	0	±	0	0	±	0	0	±	0	0.0047619	±	0.0047619	0	±	0	0	±	0	0	±	0	0	±	0	0	±	0
total_OTU04424	Clostridium saccharolyticum	95.77	0	±	0	0	±	0	0	±	0	0	±	0	0.0047619	±	0.0047619	0.00833333	±	0.00545545	0.00416667	±	0.00416667	0.00416667	±	0.00416667	0.0125	±	0.0087684	0.00416667	±	0.00416667
total_OTU04435	Clostridium sp. Culture-41	91.29	0	±	0	0	±	0	0	±	0	0	±	0	0.0047619	±	0.0047619	0	±	0	0	±	0	0	±	0	0	±	0	0	±	0
total_OTU04467	Barnesiella intestinihominis	85.99	0	±	0	0	±	0	0	±	0	0	±	0	0.0047619	±	0.0047619	0	±	0	0	±	0	0	±	0	0	±	0	0	±	0
total_OTU04470	Lactobacillus johnsonii	96.49	0	±	0	0	±	0	0	±	0	0	±	0	0.0047619	±	0.0047619	0	±	0	0	±	0	0	±	0	0	±	0	0	±	0
total_OTU04479	Lactobacillus murinus	96.02	0	±	0	0	±	0	0	±	0	0	±	0	0.0047619	±	0.0047619	0	±	0	0	±	0	0	±	0	0	±	0	0	±	0
total_OTU04501	Akkermansia muciniphila	91.56	0	±	0	0	±	0	0	±	0	0	±	0	0.0047619	±	0.0047619	0	±	0	0	±	0	0	±	0	0	±	0	0	±	0
total_OTU04515	Lactobacillus johnsonii	96.49	0	±	0	0	±	0	0	±	0	0	±	0	0.0047619	±	0.0047619	0	±	0	0	±	0	0	±	0	0	±	0	0	±	0
total_OTU04555	Roseburia sp. 499	94.78	0	±	0	0	±	0	0	±	0	0	±	0	0.0047619	±	0.0047619	0	±	0	0	±	0	0	±	0	0	±	0	0	±	0
total_OTU04562	Lactobacillus intestinalis	96.96	0	±	0	0	±	0	0	±	0	0	±	0	0.0047619	±	0.0047619	0	±	0	0	±	0	0	±	0	0	±	0	0	±	0
total_OTU04564	Barnesiella intestinihominis	85.99	0	±	0	0	±	0	0	±	0	0	±	0	0.0047619	±	0.0047619	0	±	0	0	±	0	0	±	0	0	±	0	0	±	0
total_OTU04590	Escherichia coli KTE78	91.09	0	±	0	0	±	0	0	±	0	0	±	0	0.0047619	±	0.0047619	0	±	0	0	±	0	0	±	0	0	±	0	0	±	0
total_OTU04591	Barnesiella intestinihominis	85.75	0	±	0	0	±	0	0	±	0	0	±	0	0.0047619	±	0.0047619	0	±	0	0	±	0	0	±	0	0	±	0	0	±	0
total_OTU04595	Barnesiella intestinihominis	87.17	0	±	0	0	±	0	0	±	0	0	±	0	0.0047619	±	0.0047619	0	±	0	0	±	0	0	±	0	0	±	0	0	±	0
total_OTU04620	Barnesiella intestinihominis	84.09	0	±	0	0	±	0	0	±	0	0	±	0	0.0047619	±	0.0047619	0	±	0	0	±	0	0	±	0	0	±	0	0	±	0
total_OTU04621	Anaerofustis stercorihominis	93.28	0	±	0	0	±	0	0	±	0	0	±	0	0.0047619	±	0.0047619	0	±	0	0	±	0	0	±	0	0	±	0	0	±	0
total_OTU04626	Clostridium sp. Culture-41	96.77	0	±	0	0	±	0	0	±	0	0	±	0	0.0047619	±	0.0047619	0	±	0	0	±	0	0	±	0	0.00416667	±	0.00416667	0	±	0
total_OTU04629	Peptococcus BU014	86.6	0	±	0	0	±	0	0	±	0	0	±	0	0.0047619	±	0.0047619	0	±	0	0	±	0	0	±	0	0	±	0	0	±	0
total_OTU04639	Lactobacillus intestinalis	96.96	0	±	0	0	±	0	0	±	0	0	±	0	0.0047619	±	0.0047619	0	±	0	0.00416667	±	0.00416667	0	±	0	0	±	0	0	±	0
total_OTU04649	Barnesiella intestinihominis	86.22	0	±	0	0	±	0	0	±	0	0	±	0	0.0047619	±	0.0047619	0	±	0	0	±	0	0	±	0	0	±	0	0	±	0
total_OTU04667	Clostridium sp. Culture-1	94.8	0	±	0	0	±	0	0	±	0	0	±	0	0.0047619	±	0.0047619	0	±	0	0	±	0	0	±	0	0	±	0	0	±	0
total_OTU04695	Barnesiella intestinihominis	84.32	0	±	0	0	±	0	0	±	0	0	±	0	0.0047619	±	0.0047619	0	±	0	0	±	0	0	±	0	0	±	0	0	±	0
total_OTU04701	Roseburia faecis M72/1	95.02	0	±	0	0	±	0	0	±	0	0	±	0	0.0047619	±	0.0047619	0	±	0	0	±	0	0	±	0	0	±	0	0	±	0
total_OTU04707	Porphyromonas catoniae	85.04	0	±	0	0	±	0	0	±	0	0	±	0	0.0047619	±	0.0047619	0	±	0	0	±	0	0	±	0	0	±	0	0	±	0
total_OTU04719	Enterococcus sp. PFC6	95.78	0	±	0	0	±	0	0	±	0	0	±	0	0.0047619	±	0.0047619	0	±	0	0	±	0	0	±	0	0	±	0	0	±	0
total_OTU04720	Clostridium sp. TDO	93.53	0	±	0	0	±	0	0	±	0	0	±	0	0.0047619	±	0.0047619	0	±	0	0	±	0	0	±	0	0	±	0	0	±	0
total_OTU04728	Barnesiella intestinihominis	85.27	0	±	0	0	±	0	0	±	0	0	±	0	0.0047619	±	0.0047619	0	±	0	0	±	0	0	±	0	0	±	0	0	±	0
total_OTU04733	Lactobacillus reuteri	96.49	0	±	0	0	±	0	0	±	0	0	±	0	0.0047619	±	0.0047619	0	±	0	0	±	0	0	±	0	0	±	0	0	±	0
total_OTU04759	Barnesiella intestinihominis	86.94	0	±	0	0	±	0	0	±	0	0	±	0	0.0047619	±	0.0047619	0	±	0	0	±	0	0	±	0	0	±	0	0	±	0
total_OTU04792	Clostridium saccharolyticum	94.26	0	±	0	0	±	0	0	±	0	0	±	0	0.0047619	±	0.0047619	0	±	0	0	±	0	0	±	0	0	±	0	0	±	0
total_OTU04800	Peptococcus BU014	89.08	0	±	0	0	±	0	0	±	0	0	±	0	0.0047619	±	0.0047619	0	±	0	0	±	0	0	±	0	0	±	0	0	±	0
total_OTU04803	Clostridium disporicum	96.02	0	±	0	0	±	0	0	±	0	0	±	0	0.0047619	±	0.0047619	0	±	0	0	±	0	0	±	0	0	±	0	0	±	0
total_OTU04810	Barnesiella intestinihominis	87.65	0	±	0	0	±	0	0	±	0	0	±	0	0.0047619	±	0.0047619	0	±	0	0	±	0	0	±	0	0	±	0	0	±	0
total_OTU04820	Clostridium sp. M62/1	94.78	0	±	0	0	±	0	0	±	0	0	±	0	0.0047619	±	0.0047619	0	±	0	0	±	0	0	±	0	0	±	0	0	±	0
total_OTU04839	Lactobacillus reuteri	88.1	0	±	0	0	±	0	0	±	0	0	±	0	0.0047619	±	0.0047619	0	±	0	0	±	0	0	±	0	0	±	0	0	±	0
total_OTU04847	Shigella dysenteriae	95.78	0	±	0	0	±	0	0	±	0	0	±	0	0.0047619	±	0.0047619	0	±	0	0	±	0	0	±	0	0	±	0	0	±	0
total_OTU04864	Lactobacillus johnsonii	96.96	0	±	0	0	±	0	0	±	0	0	±	0	0.0047619	±	0.0047619	0	±	0	0	±	0	0	±	0	0	±	0	0	±	0
total_OTU04879	Clostridium disporicum	95.52	0	±	0	0	±	0	0	±	0	0	±	0	0.0047619	±	0.0047619	0	±	0	0	±	0	0	±	0	0	±	0	0	±	0
total_OTU04881	Candidatus Vestibaculum illigatum	85.71	0	±	0	0	±	0	0	±	0	0	±	0	0.0047619	±	0.0047619	0	±	0	0	±	0	0	±	0	0	±	0	0	±	0
total_OTU04902	Clostridium sp. Culture-1	93.09	0	±	0	0	±	0	0	±	0	0	±	0	0.0047619	±	0.0047619	0	±	0	0	±	0	0	±	0	0	±	0	0	±	0
total_OTU04905	Barnesiella intestinihominis	87.17	0	±	0	0	±	0	0	±	0	0	±	0	0.0047619	±	0.0047619	0	±	0	0	±	0	0	±	0	0	±	0	0	±	0
total_OTU04925	Porphyromonas catoniae	86.19	0	±	0	0	±	0	0	±	0	0	±	0	0.0047619	±	0.0047619	0	±	0	0	±	0	0	±	0	0	±	0	0	±	0
total_OTU04938	Lactobacillus murinus	96.25	0	±	0	0	±	0	0	±	0	0	±	0	0.0047619	±	0.0047619	0	±	0	0	±	0	0	±	0	0	±	0	0	±	0
total_OTU04948	Escherichia coli	96.96	0	±	0	0	±	0	0	±	0	0	±	0	0.0047619	±	0.0047619	0	±	0	0	±	0	0	±	0	0	±	0	0	±	0
total_OTU04952	Porphyromonas catoniae	84.52	0	±	0	0	±	0	0	±	0	0	±	0	0.0047619	±	0.0047619	0	±	0	0	±	0	0	±	0	0	±	0	0	±	0
total_OTU04960	Parabacteroides distasonis	83.85	0	±	0	0	±	0	0	±	0	0	±	0	0.0047619	±	0.0047619	0	±	0	0	±	0	0	±	0	0	±	0	0	±	0
total_OTU04978	Escherichia coli	96.02	0	±	0	0	±	0	0	±	0	0	±	0	0.0047619	±	0.0047619	0	±	0	0	±	0	0	±	0	0	±	0	0	±	0
total_OTU04979	Parabacteroides goldsteinii	88.15	0	±	0	0	±	0	0	±	0	0	±	0	0.0047619	±	0.0047619	0	±	0	0	±	0	0	±	0	0	±	0	0	±	0
total_OTU04987	Lactobacillus intestinalis	96.49	0	±	0	0	±	0	0	±	0	0	±	0	0.0047619	±	0.0047619	0	±	0	0	±	0	0	±	0	0	±	0	0	±	0
total_OTU05004	Barnesiella intestinihominis	85.51	0	±	0	0	±	0	0	±	0	0	±	0	0.0047619	±	0.0047619	0	±	0	0	±	0	0	±	0	0	±	0	0	±	0
total_OTU05008	Clostridium hathewayi	94.03	0	±	0	0	±	0	0	±	0	0	±	0	0.0047619	±	0.0047619	0	±	0	0	±	0	0	±	0	0	±	0	0	±	0
total_OTU05013	Lactobacillus intestinalis	97.42	0	±	0	0	±	0	0	±	0	0	±	0	0.0047619	±	0.0047619	0	±	0	0	±	0	0	±	0	0	±	0	0	±	0
total_OTU05017	Porphyromonas catoniae	87.62	0	±	0	0	±	0	0	±	0	0	±	0	0.0047619	±	0.0047619	0	±	0	0	±	0	0	±	0	0	±	0	0	±	0
total_OTU05018	Lactobacillus murinus	95.78	0	±	0	0	±	0	0	±	0	0	±	0	0.0047619	±	0.0047619	0	±	0	0	±	0	0	±	0	0	±	0	0	±	0
total_OTU05022	Lactobacillus intestinalis	96.01	0	±	0	0	±	0	0	±	0	0	±	0	0.0047619	±	0.0047619	0	±	0	0	±	0	0	±	0	0	±	0	0	±	0
total_OTU05023	Barnesiella intestinihominis	85.51	0	±	0	0	±	0	0	±	0	0	±	0	0.0047619	±	0.0047619	0	±	0	0	±	0	0	±	0	0	±	0	0	±	0
total_OTU05041	Clostridium sp. Clone-7	96.27	0	±	0	0	±	0	0	±	0	0	±	0	0.0047619	±	0.0047619	0	±	0	0	±	0	0	±	0	0	±	0	0	±	0
total_OTU05043	Acetivibrio ethanolgignens	88.06	0	±	0	0	±	0	0	±	0	0	±	0	0.0047619	±	0.0047619	0	±	0	0	±	0	0	±	0	0	±	0	0	±	0
total_OTU05069	Barnesiella intestinihominis	87.17	0	±	0	0	±	0	0	±	0	0	±	0	0.0047619	±	0.0047619	0	±	0	0	±	0	0	±	0	0	±	0	0	±	0
total_OTU05077	Clostridium papyrosolvens DSM 2782	85.86	0	±	0	0	±	0	0	±	0	0	±	0	0.0047619	±	0.0047619	0	±	0	0	±	0	0	±	0	0	±	0	0	±	0
total_OTU05126	Clostridium sp. ASF502	96.51	0	±	0	0	±	0	0	±	0	0	±	0	0.0047619	±	0.0047619	0	±	0	0	±	0	0	±	0	0	±	0	0	±	0
total_OTU05128	Clostridium sp. PPf35E1	87.56	0	±	0	0	±	0	0	±	0	0	±	0	0.0047619	±	0.0047619	0	±	0	0	±	0	0	±	0	0	±	0	0	±	0
total_OTU05133	Barnesiella intestinihominis	86.22	0	±	0	0	±	0	0	±	0	0	±	0	0.0047619	±	0.0047619	0	±	0	0	±	0	0	±	0	0	±	0	0	±	0
total_OTU05142	Porphyromonas catoniae	87.14	0	±	0	0	±	0	0	±	0	0	±	0	0.0047619	±	0.0047619	0	±	0	0	±	0	0	±	0	0	±	0	0	±	0
total_OTU05145	Lactobacillus reuteri	95.32	0	±	0	0	±	0	0	±	0	0	±	0	0.0047619	±	0.0047619	0	±	0	0	±	0	0	±	0	0	±	0	0	±	0
total_OTU05197	Peptococcus BU014	89.58	0	±	0	0	±	0	0	±	0	0	±	0	0.0047619	±	0.0047619	0	±	0	0	±	0	0	±	0	0	±	0	0	±	0
total_OTU05198	Barnesiella intestinihominis	83.61	0	±	0	0	±	0	0	±	0	0	±	0	0.0047619	±	0.0047619	0	±	0	0	±	0	0	±	0	0	±	0	0	±	0
total_OTU05202	Porphyromonas catoniae	84.56	0	±	0	0	±	0	0	±	0	0	±	0	0.0047619	±	0.0047619	0	±	0	0	±	0	0	±	0	0	±	0	0	±	0
total_OTU05204	Lactobacillus reuteri	97.19	0	±	0	0	±	0	0	±	0	0	±	0	0.0047619	±	0.0047619	0	±	0	0	±	0	0	±	0	0	±	0	0	±	0
total_OTU05211	Lactobacillus reuteri	96.96	0	±	0	0	±	0	0	±	0	0	±	0	0.0047619	±	0.0047619	0	±	0	0	±	0	0	±	0	0	±	0	0	±	0
total_OTU05224	Barnesiella intestinihominis	87.17	0	±	0	0	±	0	0	±	0	0	±	0	0.0047619	±	0.0047619	0	±	0	0	±	0	0	±	0	0	±	0	0	±	0
total_OTU05229	Barnesiella intestinihominis	86.94	0	±	0	0	±	0	0	±	0	0	±	0	0.0047619	±	0.0047619	0	±	0	0	±	0	0	±	0	0	±	0	0	±	0
total_OTU05253	Barnesiella intestinihominis	85.04	0	±	0	0	±	0	0	±	0	0	±	0	0.0047619	±	0.0047619	0	±	0	0.00416667	±	0.00416667	0	±	0	0	±	0	0	±	0
total_OTU05260	Porphyromonas catoniae ATCC 51270	82.66	0	±	0	0	±	0	0	±	0	0	±	0	0.0047619	±	0.0047619	0	±	0	0	±	0	0	±	0	0	±	0	0	±	0
total_OTU05261	Lactobacillus intestinalis	96.25	0	±	0	0	±	0	0	±	0	0	±	0	0.0047619	±	0.0047619	0	±	0	0	±	0	0	±	0	0	±	0	0	±	0
total_OTU05328	Escherichia coli	93.91	0	±	0	0	±	0	0	±	0	0	±	0	0.0047619	±	0.0047619	0	±	0	0	±	0	0	±	0	0	±	0	0	±	0
total_OTU05372	Shigella flexneri	92.27	0	±	0	0	±	0	0	±	0	0	±	0	0.0047619	±	0.0047619	0	±	0	0	±	0	0	±	0	0	±	0	0	±	0
total_OTU05382	Barnesiella intestinihominis	85.04	0	±	0	0	±	0	0	±	0	0	±	0	0.0047619	±	0.0047619	0	±	0	0	±	0	0	±	0	0	±	0	0	±	0
total_OTU05389	Lactobacillus intestinalis	96.02	0	±	0	0	±	0	0	±	0	0	±	0	0.0047619	±	0.0047619	0	±	0	0	±	0	0	±	0	0	±	0	0	±	0
total_OTU05402	Barnesiella intestinihominis	86.7	0	±	0	0	±	0	0	±	0	0	±	0	0.0047619	±	0.0047619	0	±	0	0	±	0	0	±	0	0	±	0	0	±	0
total_OTU05408	Porphyromonas catoniae	85.27	0	±	0	0	±	0	0	±	0	0	±	0	0.0047619	±	0.0047619	0	±	0	0	±	0	0	±	0	0	±	0	0	±	0
total_OTU05422	Barnesiella intestinihominis	84.32	0	±	0	0	±	0	0	±	0	0	±	0	0.0047619	±	0.0047619	0	±	0	0	±	0	0.00416667	±	0.00416667	0	±	0	0	±	0
total_OTU05426	Lactobacillus johnsonii	96.02	0	±	0	0	±	0	0	±	0	0	±	0	0.0047619	±	0.0047619	0	±	0	0	±	0	0	±	0	0	±	0	0	±	0
total_OTU05471	Shigella dysenteriae	82.39	0	±	0	0	±	0	0	±	0	0	±	0	0.0047619	±	0.0047619	0	±	0	0	±	0	0	±	0	0	±	0	0	±	0
total_OTU05473	Porphyromonas catoniae	83.85	0	±	0	0	±	0	0	±	0	0	±	0	0.0047619	±	0.0047619	0	±	0	0	±	0	0	±	0	0	±	0	0	±	0
total_OTU05492	Barnesiella intestinihominis	86.7	0	±	0	0	±	0	0	±	0	0	±	0	0.0047619	±	0.0047619	0	±	0	0	±	0	0	±	0	0	±	0	0	±	0
total_OTU05499	Barnesiella intestinihominis	86.4	0	±	0	0	±	0	0	±	0	0	±	0	0.0047619	±	0.0047619	0	±	0	0	±	0	0	±	0	0	±	0	0	±	0
total_OTU05501	Barnesiella intestinihominis	85.95	0	±	0	0	±	0	0	±	0	0	±	0	0.0047619	±	0.0047619	0	±	0	0	±	0	0	±	0	0	±	0	0	±	0
total_OTU05523	Barnesiella intestinihominis	83.37	0	±	0	0	±	0	0	±	0	0	±	0	0.0047619	±	0.0047619	0	±	0	0	±	0	0	±	0	0	±	0	0	±	0
total_OTU05525	Porphyromonas catoniae	83.1	0	±	0	0	±	0	0	±	0	0	±	0	0.0047619	±	0.0047619	0	±	0	0	±	0	0	±	0	0	±	0	0	±	0
total_OTU05526	Porphyromonas catoniae	85.48	0	±	0	0	±	0	0	±	0	0	±	0	0.0047619	±	0.0047619	0	±	0	0	±	0	0	±	0	0	±	0	0	±	0
total_OTU05535	Clostridium hathewayi	93.28	0	±	0	0	±	0	0	±	0	0	±	0	0.0047619	±	0.0047619	0	±	0	0	±	0	0	±	0	0	±	0	0	±	0
total_OTU05595	Lactobacillus intestinalis	96.25	0	±	0	0	±	0	0	±	0	0	±	0	0.0047619	±	0.0047619	0	±	0	0	±	0	0	±	0	0	±	0	0	±	0
total_OTU05608	Lactobacillus intestinalis	86.42	0	±	0	0	±	0	0	±	0	0	±	0	0.0047619	±	0.0047619	0	±	0	0	±	0	0	±	0	0	±	0	0	±	0
total_OTU05618	Barnesiella viscericola	85.24	0	±	0	0	±	0	0	±	0	0	±	0	0.0047619	±	0.0047619	0	±	0	0	±	0	0	±	0	0	±	0	0	±	0
total_OTU05626	Lactobacillus murinus	96.49	0	±	0	0	±	0	0	±	0	0	±	0	0.0047619	±	0.0047619	0	±	0	0	±	0	0	±	0	0	±	0	0	±	0
total_OTU05630	Barnesiella intestinihominis	85.51	0	±	0	0	±	0	0	±	0	0	±	0	0.0047619	±	0.0047619	0	±	0	0	±	0	0	±	0	0	±	0	0	±	0
total_OTU05642	Lactobacillus johnsonii	93.66	0	±	0	0	±	0	0	±	0	0	±	0	0.0047619	±	0.0047619	0	±	0	0	±	0	0	±	0	0	±	0	0	±	0
total_OTU05648	Lactobacillus johnsonii	96.25	0	±	0	0	±	0	0	±	0	0	±	0	0.0047619	±	0.0047619	0	±	0	0	±	0	0	±	0	0	±	0	0	±	0
total_OTU05654	Lactobacillus reuteri	96.25	0	±	0	0	±	0	0	±	0	0	±	0	0.0047619	±	0.0047619	0	±	0	0	±	0	0	±	0	0	±	0	0	±	0
total_OTU05657	Akkermansia muciniphila	96.81	0	±	0	0	±	0	0	±	0	0	±	0	0.0047619	±	0.0047619	0	±	0	0	±	0	0	±	0	0	±	0	0	±	0
total_OTU05659	Barnesiella intestinihominis	85.27	0	±	0	0	±	0	0	±	0	0	±	0	0.0047619	±	0.0047619	0	±	0	0	±	0	0	±	0	0	±	0	0	±	0
total_OTU05683	Porphyromonas catoniae	87.59	0	±	0	0	±	0	0	±	0	0	±	0	0.0047619	±	0.0047619	0	±	0	0	±	0	0	±	0	0	±	0	0	±	0
total_OTU05689	Barnesiella intestinihominis	85.27	0	±	0	0	±	0	0	±	0	0	±	0	0.0047619	±	0.0047619	0	±	0	0	±	0	0	±	0	0	±	0	0	±	0
total_OTU05707	Barnesiella intestinihominis	85.99	0	±	0	0	±	0	0	±	0	0	±	0	0.0047619	±	0.0047619	0	±	0	0	±	0	0	±	0	0	±	0	0	±	0
total_OTU05718	Barnesiella intestinihominis	84.8	0	±	0	0	±	0	0	±	0	0	±	0	0.0047619	±	0.0047619	0	±	0	0	±	0	0	±	0	0	±	0	0	±	0
total_OTU05769	Barnesiella intestinihominis	84.56	0	±	0	0	±	0	0	±	0	0	±	0	0.0047619	±	0.0047619	0	±	0	0	±	0	0	±	0	0	±	0	0	±	0
total_OTU05773	Barnesiella intestinihominis	85.95	0	±	0	0	±	0	0	±	0	0	±	0	0.0047619	±	0.0047619	0	±	0	0	±	0	0	±	0	0	±	0	0	±	0
total_OTU05798	Lactobacillus johnsonii	96.02	0	±	0	0	±	0	0	±	0	0	±	0	0.0047619	±	0.0047619	0	±	0	0	±	0	0	±	0	0	±	0	0	±	0
total_OTU05809	Porphyromonas cangingivalis	83.14	0	±	0	0	±	0	0	±	0	0	±	0	0.0047619	±	0.0047619	0	±	0	0	±	0	0	±	0	0	±	0	0	±	0
total_OTU05822	Clostridium sp. Culture-1	95.31	0	±	0	0	±	0	0	±	0	0	±	0	0.0047619	±	0.0047619	0	±	0	0	±	0	0	±	0	0	±	0	0	±	0
total_OTU05848	Barnesiella intestinihominis	84.09	0	±	0	0	±	0	0	±	0	0	±	0	0.0047619	±	0.0047619	0	±	0	0	±	0	0	±	0	0	±	0	0	±	0
total_OTU05854	[Bacillus] sp. KITNT-3	96.49	0	±	0	0	±	0	0	±	0	0	±	0	0.0047619	±	0.0047619	0	±	0	0	±	0	0	±	0	0	±	0	0	±	0
total_OTU05857	Barnesiella intestinihominis	84.8	0	±	0	0	±	0	0	±	0	0	±	0	0.0047619	±	0.0047619	0	±	0	0	±	0	0	±	0	0	±	0	0	±	0
total_OTU05859	Barnesiella intestinihominis	86.22	0	±	0	0	±	0	0	±	0	0	±	0	0.0047619	±	0.0047619	0	±	0	0	±	0	0	±	0	0	±	0	0	±	0
total_OTU05866	Barnesiella intestinihominis	84.8	0	±	0	0	±	0	0	±	0	0	±	0	0.0047619	±	0.0047619	0	±	0	0	±	0	0	±	0	0	±	0	0	±	0
total_OTU05876	Lactobacillus vaginalis	94.13	0	±	0	0	±	0	0	±	0	0	±	0	0.0047619	±	0.0047619	0	±	0	0	±	0	0	±	0	0	±	0	0	±	0
total_OTU05885	Lactobacillus intestinalis	96.49	0	±	0	0	±	0	0	±	0	0	±	0	0.0047619	±	0.0047619	0	±	0	0	±	0	0	±	0	0	±	0	0	±	0
total_OTU05894	Barnesiella intestinihominis	87.86	0	±	0	0	±	0	0	±	0	0	±	0	0.0047619	±	0.0047619	0	±	0	0	±	0	0	±	0	0	±	0	0	±	0
total_OTU05943	Barnesiella intestinihominis	82.42	0	±	0	0	±	0	0	±	0	0	±	0	0.0047619	±	0.0047619	0	±	0	0	±	0	0	±	0	0	±	0	0	±	0
total_OTU05944	Barnesiella intestinihominis	84.52	0	±	0	0	±	0	0	±	0	0	±	0	0.0047619	±	0.0047619	0	±	0	0	±	0	0	±	0	0	±	0	0	±	0
total_OTU05945	Barnesiella intestinihominis	84.09	0	±	0	0	±	0	0	±	0	0	±	0	0.0047619	±	0.0047619	0	±	0	0	±	0	0	±	0	0	±	0	0	±	0
total_OTU05954	Lactobacillus reuteri	96.95	0	±	0	0	±	0	0	±	0	0	±	0	0.0047619	±	0.0047619	0	±	0	0	±	0	0	±	0	0	±	0	0	±	0
total_OTU05991	Lactobacillus johnsonii	96.96	0	±	0	0	±	0	0	±	0	0	±	0	0.0047619	±	0.0047619	0	±	0	0	±	0	0	±	0	0	±	0	0	±	0
total_OTU05996	Escherichia coli O127:H6 str. E2348/69	96.25	0	±	0	0	±	0	0	±	0	0	±	0	0.0047619	±	0.0047619	0	±	0	0	±	0	0	±	0	0	±	0	0	±	0
total_OTU05998	Barnesiella intestinihominis	82.42	0	±	0	0	±	0	0	±	0	0	±	0	0.0047619	±	0.0047619	0	±	0	0	±	0	0	±	0	0	±	0	0	±	0
total_OTU06000	Escherichia coli O157:H7	96.02	0	±	0	0	±	0	0	±	0	0	±	0	0.0047619	±	0.0047619	0	±	0	0	±	0	0	±	0	0	±	0	0	±	0
total_OTU06019	Porphyromonas catoniae	84.8	0	±	0	0	±	0	0	±	0	0	±	0	0.0047619	±	0.0047619	0	±	0	0	±	0	0	±	0	0	±	0	0	±	0
total_OTU06029	Barnesiella intestinihominis	84.8	0	±	0	0	±	0	0	±	0	0	±	0	0.0047619	±	0.0047619	0	±	0	0	±	0	0	±	0	0	±	0	0	±	0
total_OTU06050	Porphyromonas catoniae	84.52	0	±	0	0	±	0	0	±	0	0	±	0	0.0047619	±	0.0047619	0	±	0	0	±	0	0	±	0	0	±	0	0	±	0
total_OTU06052	Bacteroides caccae	95.97	0	±	0	0	±	0	0	±	0	0	±	0	0.0047619	±	0.0047619	0	±	0	0	±	0	0	±	0	0	±	0	0	±	0
total_OTU06080	Clostridium disporicum	95.02	0	±	0	0	±	0	0	±	0	0	±	0	0.0047619	±	0.0047619	0	±	0	0	±	0	0	±	0	0	±	0	0	±	0
total_OTU06102	Escherichia coli	95.32	0	±	0	0	±	0	0	±	0	0	±	0	0.0047619	±	0.0047619	0	±	0	0	±	0	0	±	0	0	±	0	0	±	0
total_OTU06119	Lactobacillus johnsonii NCC 533	96.49	0	±	0	0	±	0	0	±	0	0	±	0	0.0047619	±	0.0047619	0	±	0	0	±	0	0	±	0	0	±	0	0	±	0
total_OTU06125	Barnesiella intestinihominis	85.27	0	±	0	0	±	0	0	±	0	0	±	0	0.0047619	±	0.0047619	0	±	0	0	±	0	0	±	0	0	±	0	0	±	0
total_OTU06127	Barnesiella intestinihominis	83.85	0	±	0	0	±	0	0	±	0	0	±	0	0.0047619	±	0.0047619	0	±	0	0	±	0	0	±	0	0	±	0	0	±	0
total_OTU06146	Lactobacillus reuteri	95.55	0	±	0	0	±	0	0	±	0	0	±	0	0.0047619	±	0.0047619	0	±	0	0	±	0	0	±	0	0	±	0	0	±	0
total_OTU06179	Bacteroides sp. Tilapia9	81.24	0	±	0	0	±	0	0	±	0	0	±	0	0.0047619	±	0.0047619	0	±	0	0	±	0	0	±	0	0	±	0	0	±	0
total_OTU06194	Lactobacillus johnsonii	92.74	0	±	0	0	±	0	0	±	0	0	±	0	0.0047619	±	0.0047619	0	±	0	0	±	0	0	±	0	0	±	0	0	±	0
total_OTU06197	Bacteroides sp. Tilapia9	82.19	0	±	0	0	±	0	0	±	0	0	±	0	0.0047619	±	0.0047619	0	±	0	0	±	0	0	±	0	0	±	0	0	±	0
total_OTU00035	Clostridium hathewayi	89.55	0	±	0	0	±	0	0.00416667	±	0.00416667	0	±	0	0	±	0	0	±	0	0.00416667	±	0.00416667	0	±	0	0	±	0	0.0125	±	0.0087684
total_OTU00074	Lactobacillus murinus	87.82	0.00416667	±	0.00416667	0	±	0	0	±	0	0	±	0	0	±	0	0	±	0	0	±	0	0	±	0	0.00416667	±	0.00416667	0	±	0
total_OTU00087	Clostridium sp. Culture Jar-8	93.52	0	±	0	0.00416667	±	0.00416667	0	±	0	0	±	0	0	±	0	0	±	0	0	±	0	0	±	0	0.00416667	±	0.00416667	0.0125	±	0.0087684
total_OTU00118	Clostridium sp. M62/1	94.03	0	±	0	0	±	0	0.00416667	±	0.00416667	0	±	0	0	±	0	0	±	0	0	±	0	0.00833333	±	0.00545545	0	±	0	0	±	0
total_OTU00149	Lactobacillus johnsonii	91.79	0	±	0	0	±	0	0.00416667	±	0.00416667	0	±	0	0	±	0	0	±	0	0	±	0	0.00416667	±	0.00416667	0	±	0	0.0125	±	0.0087684
total_OTU00156	Oscillibacter sp. G2	92.57	0	±	0	0	±	0	0.00416667	±	0.00416667	0	±	0	0	±	0	0	±	0	0.00833333	±	0.00833333	0	±	0	0	±	0	0.0125	±	0.0087684
total_OTU00160	Clostridium populeti	97.01	0	±	0	0.00416667	±	0.00416667	0	±	0	0	±	0	0	±	0	0	±	0	0.00833333	±	0.00545545	0	±	0	0	±	0	0	±	0
total_OTU00162	Clostridium xylanolyticum	96.52	0	±	0	0	±	0	0.00416667	±	0.00416667	0	±	0	0	±	0	0.025	±	0.00833333	0.0166667	±	0.00890871	0	±	0	0.0208333	±	0.0087684	0.00833333	±	0.00545545
total_OTU00167	Clostridium sulfidigenes	93.53	0	±	0	0	±	0	0.00416667	±	0.00416667	0	±	0	0	±	0	0	±	0	0	±	0	0	±	0	0.00416667	±	0.00416667	0.00416667	±	0.00416667
total_OTU00218	Clostridium sp. M62/1	96.02	0	±	0	0	±	0	0.00416667	±	0.00416667	0	±	0	0	±	0	0	±	0	0.00833333	±	0.00545545	0.00833333	±	0.00545545	0.00416667	±	0.00416667	0.00416667	±	0.00416667
total_OTU00229	Clostridium sp. A9	95.52	0.00416667	±	0.00416667	0	±	0	0	±	0	0	±	0	0	±	0	0	±	0	0	±	0	0	±	0	0	±	0	0	±	0
total_OTU00233	Roseburia sp. 499	95.27	0	±	0	0.00416667	±	0.00416667	0	±	0	0	±	0	0	±	0	0.0125	±	0.00609938	0.00416667	±	0.00416667	0.00416667	±	0.00416667	0.0125	±	0.0087684	0	±	0
total_OTU00246	Roseburia hominis	92.06	0	±	0	0	±	0	0.00416667	±	0.00416667	0	±	0	0	±	0	0.0125	±	0.0087684	0	±	0	0.00833333	±	0.00545545	0.00833333	±	0.00545545	0.0208333	±	0.0087684
total_OTU00249	Clostridium sp. Clone-7	96.52	0	±	0	0	±	0	0.00416667	±	0.00416667	0	±	0	0	±	0	0.00416667	±	0.00416667	0.00416667	±	0.00416667	0.00416667	±	0.00416667	0.00416667	±	0.00416667	0.0333333	±	0.0125988
total_OTU00254	Peptococcus BU014	90.57	0	±	0	0	±	0	0	±	0	0.00416667	±	0.00416667	0	±	0	0	±	0	0	±	0	0	±	0	0	±	0	0	±	0
total_OTU00261	Parabacteroides distasonis CL03T12C09	84.09	0	±	0	0	±	0	0	±	0	0.00416667	±	0.00416667	0	±	0	0	±	0	0	±	0	0	±	0	0	±	0	0	±	0
total_OTU00264	Blautia sp. YHC-4	92.8	0	±	0	0	±	0	0.00416667	±	0.00416667	0	±	0	0	±	0	0	±	0	0	±	0	0.00833333	±	0.00833333	0	±	0	0	±	0
total_OTU00274	Anaerostipes sp. 992a	86.03	0	±	0	0.00416667	±	0.00416667	0	±	0	0	±	0	0	±	0	0	±	0	0.00416667	±	0.00416667	0.0125	±	0.0087684	0.00416667	±	0.00416667	0.00833333	±	0.00545545
total_OTU00275	Barnesiella sp. EBA4-14	86.7	0	±	0	0.00416667	±	0.00416667	0	±	0	0	±	0	0	±	0	0	±	0	0	±	0	0	±	0	0.00416667	±	0.00416667	0	±	0
total_OTU00280	Roseburia faecis M72/1	94.04	0	±	0	0.00416667	±	0.00416667	0	±	0	0	±	0	0	±	0	0.0166667	±	0.00629941	0.00833333	±	0.00545545	0.00833333	±	0.00545545	0.0166667	±	0.0125988	0.0166667	±	0.00629941
total_OTU00287	Clostridium sp. ASF356	96.79	0	±	0	0.00416667	±	0.00416667	0	±	0	0	±	0	0	±	0	0	±	0	0.00416667	±	0.00416667	0.00416667	±	0.00416667	0	±	0	0	±	0
total_OTU00288	Christensenella minuta	90.37	0	±	0	0.00416667	±	0.00416667	0	±	0	0	±	0	0	±	0	0	±	0	0.00416667	±	0.00416667	0	±	0	0	±	0	0	±	0
total_OTU00319	Lactobacillus intestinalis	90.3	0.00416667	±	0.00416667	0	±	0	0	±	0	0	±	0	0	±	0	0	±	0	0	±	0	0	±	0	0.00416667	±	0.00416667	0	±	0
total_OTU00322	Clostridium sp.	91.04	0	±	0	0	±	0	0.00416667	±	0.00416667	0	±	0	0	±	0	0	±	0	0	±	0	0	±	0	0	±	0	0	±	0
total_OTU00325	Roseburia sp. 499	93.53	0	±	0	0.00416667	±	0.00416667	0	±	0	0	±	0	0	±	0	0.00416667	±	0.00416667	0.00833333	±	0.00545545	0.00416667	±	0.00416667	0.00833333	±	0.00545545	0.0166667	±	0.0166667
total_OTU00336	Parabacteroides goldsteinii	90.26	0	±	0	0	±	0	0.00416667	±	0.00416667	0	±	0	0	±	0	0	±	0	0	±	0	0.00416667	±	0.00416667	0	±	0	0	±	0
total_OTU00353	Clostridium sp. Clone-49	93.78	0	±	0	0	±	0	0.00416667	±	0.00416667	0	±	0	0	±	0	0	±	0	0	±	0	0.00416667	±	0.00416667	0	±	0	0	±	0
total_OTU00363	Lactobacillus jensenii 269-3	89.93	0	±	0	0.00416667	±	0.00416667	0	±	0	0	±	0	0	±	0	0	±	0	0	±	0	0	±	0	0	±	0	0	±	0
total_OTU00377	Clostridium celerecrescens	89.78	0	±	0	0	±	0	0.00416667	±	0.00416667	0	±	0	0	±	0	0.00833333	±	0.00545545	0.00833333	±	0.00545545	0	±	0	0.00416667	±	0.00416667	0.00833333	±	0.00833333
total_OTU00378	Clostridium sp. TDO	93.03	0	±	0	0	±	0	0.00416667	±	0.00416667	0	±	0	0	±	0	0	±	0	0	±	0	0.00416667	±	0.00416667	0	±	0	0	±	0
total_OTU00400	Parabacteroides goldsteinii	89.79	0	±	0	0	±	0	0.00416667	±	0.00416667	0	±	0	0	±	0	0	±	0	0	±	0	0	±	0	0	±	0	0	±	0
total_OTU00402	Barnesiella intestinihominis	83.41	0.00416667	±	0.00416667	0	±	0	0	±	0	0	±	0	0	±	0	0	±	0	0	±	0	0	±	0	0	±	0	0	±	0
total_OTU00420	Clostridium citroniae	94.53	0	±	0	0	±	0	0.00416667	±	0.00416667	0	±	0	0	±	0	0.00416667	±	0.00416667	0	±	0	0	±	0	0	±	0	0	±	0
total_OTU00424	Oscillibacter sp. G2	91.83	0	±	0	0	±	0	0.00416667	±	0.00416667	0	±	0	0	±	0	0	±	0	0	±	0	0	±	0	0	±	0	0	±	0
total_OTU00447	Lactobacillus johnsonii	91.1	0	±	0	0	±	0	0.00416667	±	0.00416667	0	±	0	0	±	0	0	±	0	0	±	0	0	±	0	0	±	0	0	±	0
total_OTU00452	Clostridium sp. Clone-49	88.53	0	±	0	0	±	0	0.00416667	±	0.00416667	0	±	0	0	±	0	0	±	0	0	±	0	0	±	0	0	±	0	0	±	0
total_OTU00456	Clostridium sp. Clone-7	96.52	0	±	0	0	±	0	0.00416667	±	0.00416667	0	±	0	0	±	0	0	±	0	0	±	0	0	±	0	0	±	0	0	±	0
total_OTU00463	Clostridium hathewayi	91.54	0	±	0	0	±	0	0.00416667	±	0.00416667	0	±	0	0	±	0	0	±	0	0	±	0	0	±	0	0	±	0	0	±	0
total_OTU00470	Clostridium asparagiforme DSM 15981	89.05	0	±	0	0	±	0	0.00416667	±	0.00416667	0	±	0	0	±	0	0.00416667	±	0.00416667	0.00416667	±	0.00416667	0	±	0	0	±	0	0	±	0
total_OTU00475	Clostridium sp. Clone-49	87.28	0	±	0	0.00416667	±	0.00416667	0	±	0	0	±	0	0	±	0	0	±	0	0	±	0	0	±	0	0.00416667	±	0.00416667	0	±	0
total_OTU00479	Clostridium asparagiforme DSM 15981	94.28	0	±	0	0.00416667	±	0.00416667	0	±	0	0	±	0	0	±	0	0	±	0	0	±	0	0	±	0	0	±	0	0	±	0
total_OTU00481	Clostridium sp. cTPY-12	94.25	0	±	0	0	±	0	0.00416667	±	0.00416667	0	±	0	0	±	0	0.00416667	±	0.00416667	0	±	0	0	±	0	0	±	0	0	±	0
total_OTU00482	Bacteroides intestinalis	87.91	0	±	0	0	±	0	0.00416667	±	0.00416667	0	±	0	0	±	0	0	±	0	0	±	0	0	±	0	0	±	0	0	±	0
total_OTU00485	Roseburia faecis M72/1	93.55	0	±	0	0	±	0	0.00416667	±	0.00416667	0	±	0	0	±	0	0	±	0	0.025	±	0.020654	0.00416667	±	0.00416667	0.0125	±	0.00609938	0.0541667	±	0.0259253
total_OTU00503	Acetivibrio ethanolgignens	89.05	0	±	0	0	±	0	0.00416667	±	0.00416667	0	±	0	0	±	0	0	±	0	0	±	0	0	±	0	0.00416667	±	0.00416667	0	±	0
total_OTU00523	Clostridium saccharolyticum	92.54	0	±	0	0	±	0	0.00416667	±	0.00416667	0	±	0	0	±	0	0	±	0	0	±	0	0	±	0	0	±	0	0	±	0
total_OTU00526	Clostridium sp. MLG856-1	92.29	0	±	0	0	±	0	0.00416667	±	0.00416667	0	±	0	0	±	0	0	±	0	0	±	0	0	±	0	0.00416667	±	0.00416667	0	±	0
total_OTU00527	Blautia sp. canine oral taxon 143	96.27	0	±	0	0	±	0	0.00416667	±	0.00416667	0	±	0	0	±	0	0	±	0	0	±	0	0	±	0	0	±	0	0	±	0
total_OTU00530	Clostridium sp. M62/1	97.51	0.00416667	±	0.00416667	0	±	0	0	±	0	0	±	0	0	±	0	0	±	0	0	±	0	0	±	0	0.00416667	±	0.00416667	0.0125	±	0.0087684
total_OTU00542	Ruminococcus sp. RLB3	91.29	0	±	0	0.00416667	±	0.00416667	0	±	0	0	±	0	0	±	0	0	±	0	0.00833333	±	0.00833333	0	±	0	0.0125	±	0.00609938	0.00416667	±	0.00416667
total_OTU00547	Clostridium celerecrescens	96.02	0	±	0	0.00416667	±	0.00416667	0	±	0	0	±	0	0	±	0	0.0208333	±	0.0087684	0	±	0	0	±	0	0.0125	±	0.00609938	0.0208333	±	0.0125
total_OTU00548	Acholeplasma brassicae	82.16	0	±	0	0	±	0	0.00416667	±	0.00416667	0	±	0	0	±	0	0	±	0	0	±	0	0.00416667	±	0.00416667	0.00833333	±	0.00545545	0	±	0
total_OTU00556	Clostridium saccharolyticum	95.27	0	±	0	0	±	0	0.00416667	±	0.00416667	0	±	0	0	±	0	0.00416667	±	0.00416667	0.00416667	±	0.00416667	0.00833333	±	0.00545545	0	±	0	0	±	0
total_OTU00559	Oscillibacter sp. G2	90.84	0	±	0	0	±	0	0.00416667	±	0.00416667	0	±	0	0	±	0	0	±	0	0	±	0	0	±	0	0	±	0	0	±	0
total_OTU00566	Anaerostipes sp. 5_1_63FAA	90.75	0	±	0	0.00416667	±	0.00416667	0	±	0	0	±	0	0	±	0	0.00416667	±	0.00416667	0	±	0	0.00833333	±	0.00545545	0.00416667	±	0.00416667	0.00416667	±	0.00416667
total_OTU00580	Clostridium symbiosum	97.26	0	±	0	0	±	0	0.00416667	±	0.00416667	0	±	0	0	±	0	0.00833333	±	0.00545545	0.00416667	±	0.00416667	0.00833333	±	0.00545545	0.0125	±	0.00609938	0.0208333	±	0.0165921
total_OTU00584	Lactobacillus mucosae	87.59	0	±	0	0.00416667	±	0.00416667	0	±	0	0	±	0	0	±	0	0	±	0	0	±	0	0	±	0	0	±	0	0	±	0
total_OTU00590	Lactobacillus reuteri	84.04	0	±	0	0	±	0	0.00416667	±	0.00416667	0	±	0	0	±	0	0	±	0	0	±	0	0	±	0	0	±	0	0	±	0
total_OTU00593	Clostridium sp. Culture Jar-13	95.51	0	±	0	0	±	0	0.00416667	±	0.00416667	0	±	0	0	±	0	0	±	0	0.00833333	±	0.00545545	0	±	0	0.00416667	±	0.00416667	0	±	0
total_OTU00595	Clostridium hathewayi	88.31	0	±	0	0.00416667	±	0.00416667	0	±	0	0	±	0	0	±	0	0	±	0	0.00416667	±	0.00416667	0	±	0	0.00416667	±	0.00416667	0	±	0
total_OTU00617	Lactobacillus johnsonii	89.46	0	±	0	0	±	0	0.00416667	±	0.00416667	0	±	0	0	±	0	0	±	0	0	±	0	0	±	0	0	±	0	0	±	0
total_OTU00638	Clostridium saccharolyticum	93.78	0	±	0	0.00416667	±	0.00416667	0	±	0	0	±	0	0	±	0	0.00833333	±	0.00545545	0.00416667	±	0.00416667	0.00416667	±	0.00416667	0.00833333	±	0.00833333	0.0125	±	0.00609938
total_OTU00654	Clostridium hathewayi	85.32	0	±	0	0	±	0	0.00416667	±	0.00416667	0	±	0	0	±	0	0	±	0	0	±	0	0	±	0	0	±	0	0	±	0
total_OTU00655	Eggerthella lenta	88.28	0	±	0	0.00416667	±	0.00416667	0	±	0	0	±	0	0	±	0	0	±	0	0	±	0	0	±	0	0	±	0	0	±	0
total_OTU00660	Eubacterium rangiferina	83.42	0	±	0	0	±	0	0.00416667	±	0.00416667	0	±	0	0	±	0	0	±	0	0	±	0	0.00416667	±	0.00416667	0.00833333	±	0.00545545	0.00833333	±	0.00545545
total_OTU00665	Eubacterium plexicaudatum	97.01	0	±	0	0	±	0	0.00416667	±	0.00416667	0	±	0	0	±	0	0	±	0	0.0125	±	0.00609938	0.0125	±	0.00609938	0.00416667	±	0.00416667	0	±	0
total_OTU00667	Acetivibrio ethanolgignens	88.31	0	±	0	0	±	0	0.00416667	±	0.00416667	0	±	0	0	±	0	0	±	0	0	±	0	0	±	0	0	±	0	0	±	0
total_OTU00669	Bacteroidales nbw731d05c1	87.41	0.00416667	±	0.00416667	0	±	0	0	±	0	0	±	0	0	±	0	0	±	0	0	±	0	0	±	0	0	±	0	0	±	0
total_OTU00671	[Eubacterium] dolichum	91.27	0	±	0	0.00416667	±	0.00416667	0	±	0	0	±	0	0	±	0	0.0208333	±	0.0087684	0.00833333	±	0.00545545	0.00833333	±	0.00545545	0.0208333	±	0.0165921	0	±	0
total_OTU00672	Lachnoanaerobaculum umeaense	92.79	0	±	0	0.00416667	±	0.00416667	0	±	0	0	±	0	0	±	0	0	±	0	0	±	0	0.00416667	±	0.00416667	0	±	0	0.00416667	±	0.00416667
total_OTU00673	Clostridium sp. 619	95.06	0	±	0	0	±	0	0.00416667	±	0.00416667	0	±	0	0	±	0	0.00416667	±	0.00416667	0	±	0	0	±	0	0	±	0	0.00416667	±	0.00416667
total_OTU00676	Peptococcus BU014	88.59	0.00416667	±	0.00416667	0	±	0	0	±	0	0	±	0	0	±	0	0	±	0	0	±	0	0.00416667	±	0.00416667	0	±	0	0.00416667	±	0.00416667
total_OTU00683	Akkermansia muciniphila	96.08	0	±	0	0	±	0	0	±	0	0.00416667	±	0.00416667	0	±	0	0	±	0	0	±	0	0	±	0	0	±	0	0	±	0
total_OTU00686	Lactobacillus reuteri	85.95	0	±	0	0	±	0	0	±	0	0.00416667	±	0.00416667	0	±	0	0	±	0	0	±	0	0	±	0	0	±	0	0	±	0
total_OTU00694	Barnesiella intestinihominis	85.99	0.00416667	±	0.00416667	0	±	0	0	±	0	0	±	0	0	±	0	0	±	0	0	±	0	0.00416667	±	0.00416667	0	±	0	0	±	0
total_OTU00695	Barnesiella intestinihominis	87.17	0	±	0	0	±	0	0.00416667	±	0.00416667	0	±	0	0	±	0	0	±	0	0	±	0	0	±	0	0	±	0	0	±	0
total_OTU00705	Barnesiella intestinihominis	85.51	0	±	0	0	±	0	0	±	0	0.00416667	±	0.00416667	0	±	0	0	±	0	0	±	0	0.00416667	±	0.00416667	0	±	0	0	±	0
total_OTU00707	Clostridium colinum	94.32	0	±	0	0	±	0	0.00416667	±	0.00416667	0	±	0	0	±	0	0	±	0	0	±	0	0	±	0	0.0333333	±	0.0166667	0.00833333	±	0.00545545
total_OTU00711	Clostridium asparagiforme DSM 15981	93.53	0	±	0	0.00416667	±	0.00416667	0	±	0	0	±	0	0	±	0	0	±	0	0	±	0	0	±	0	0	±	0	0	±	0
total_OTU00719	Peptococcus BU014	88.59	0	±	0	0	±	0	0	±	0	0.00416667	±	0.00416667	0	±	0	0	±	0	0	±	0	0	±	0	0	±	0	0	±	0
total_OTU00740	Clostridium aldenense	95.27	0	±	0	0	±	0	0.00416667	±	0.00416667	0	±	0	0	±	0	0	±	0	0	±	0	0	±	0	0.00416667	±	0.00416667	0	±	0
total_OTU00743	Clostridium sp. YIT 12069	93.03	0	±	0	0	±	0	0.00416667	±	0.00416667	0	±	0	0	±	0	0	±	0	0	±	0	0	±	0	0	±	0	0.00833333	±	0.00545545
total_OTU00755	Acetitomaculum ruminis	96.71	0.00416667	±	0.00416667	0	±	0	0	±	0	0	±	0	0	±	0	0.0125	±	0.00609938	0.00416667	±	0.00416667	0	±	0	0.00833333	±	0.00833333	0.0125	±	0.0125
total_OTU00756	Ruminococcus sp. ID1	93.53	0	±	0	0	±	0	0.00416667	±	0.00416667	0	±	0	0	±	0	0	±	0	0	±	0	0.00416667	±	0.00416667	0	±	0	0	±	0
total_OTU00765	Oscillospira guilliermondii	86.63	0	±	0	0	±	0	0.00416667	±	0.00416667	0	±	0	0	±	0	0	±	0	0	±	0	0	±	0	0	±	0	0	±	0
total_OTU00767	Peptoniphilus 10_5_D04	81.05	0	±	0	0	±	0	0.00416667	±	0.00416667	0	±	0	0	±	0	0	±	0	0	±	0	0	±	0	0	±	0	0	±	0
total_OTU00769	Clostridium sp. A9	96.52	0	±	0	0	±	0	0.00416667	±	0.00416667	0	±	0	0	±	0	0.0125	±	0.0087684	0	±	0	0	±	0	0	±	0	0	±	0
total_OTU00785	Clostridium sp.	92.79	0	±	0	0	±	0	0	±	0	0.00416667	±	0.00416667	0	±	0	0	±	0	0.00416667	±	0.00416667	0	±	0	0.0208333	±	0.0165921	0.00833333	±	0.00545545
total_OTU00786	Lactobacillus reuteri	94.85	0	±	0	0	±	0	0.00416667	±	0.00416667	0	±	0	0	±	0	0	±	0	0	±	0	0	±	0	0	±	0	0	±	0
total_OTU00787	Lactobacillus intestinalis	97.42	0	±	0	0	±	0	0.00416667	±	0.00416667	0	±	0	0	±	0	0	±	0	0.00416667	±	0.00416667	0	±	0	0	±	0	0	±	0
total_OTU00791	Peptococcus oral taxon 075	86	0	±	0	0.00416667	±	0.00416667	0	±	0	0	±	0	0	±	0	0	±	0	0	±	0	0	±	0	0	±	0	0	±	0
total_OTU00796	Lactobacillus sp. 71	94.85	0	±	0	0.00416667	±	0.00416667	0	±	0	0	±	0	0	±	0	0	±	0	0	±	0	0	±	0	0	±	0	0	±	0
total_OTU00808	Lactobacillus intestinalis	86.19	0	±	0	0	±	0	0	±	0	0.00416667	±	0.00416667	0	±	0	0	±	0	0	±	0	0	±	0	0	±	0	0.00416667	±	0.00416667
total_OTU00814	Clostridium sp. MLG661	90.05	0	±	0	0	±	0	0.00416667	±	0.00416667	0	±	0	0	±	0	0	±	0	0	±	0	0	±	0	0	±	0	0	±	0
total_OTU00821	Lactobacillus intestinalis	88.06	0	±	0	0.00416667	±	0.00416667	0	±	0	0	±	0	0	±	0	0	±	0	0	±	0	0.00416667	±	0.00416667	0	±	0	0.00416667	±	0.00416667
total_OTU00825	Clostridium sp. YIT 12070	92.02	0	±	0	0	±	0	0	±	0	0.00416667	±	0.00416667	0	±	0	0	±	0	0	±	0	0	±	0	0.00416667	±	0.00416667	0	±	0
total_OTU00836	Clostridium asparagiforme DSM 15981	93.53	0	±	0	0	±	0	0.00416667	±	0.00416667	0	±	0	0	±	0	0	±	0	0	±	0	0	±	0	0	±	0	0	±	0
total_OTU00851	Clostridium propionicum	95.06	0	±	0	0	±	0	0.00416667	±	0.00416667	0	±	0	0	±	0	0	±	0	0	±	0	0	±	0	0.00416667	±	0.00416667	0.00833333	±	0.00545545
total_OTU00857	Clostridium sp. Clone-49	95.52	0	±	0	0	±	0	0.00416667	±	0.00416667	0	±	0	0	±	0	0.0416667	±	0.0224934	0	±	0	0.00416667	±	0.00416667	0	±	0	0.00416667	±	0.00416667
total_OTU00861	Ruminococcus lactaris ATCC 29176	93.78	0	±	0	0.00416667	±	0.00416667	0	±	0	0	±	0	0	±	0	0	±	0	0	±	0	0	±	0	0	±	0	0	±	0
total_OTU00862	Clostridium sp. M62/1	96.02	0	±	0	0.00416667	±	0.00416667	0	±	0	0	±	0	0	±	0	0.00416667	±	0.00416667	0.00416667	±	0.00416667	0	±	0	0	±	0	0.0166667	±	0.0125988
total_OTU00865	Clostridium lactatifermentans	96.79	0	±	0	0	±	0	0.00416667	±	0.00416667	0	±	0	0	±	0	0.00416667	±	0.00416667	0	±	0	0	±	0	0	±	0	0	±	0
total_OTU00874	Clostridium sp. 619	97.28	0	±	0	0.00416667	±	0.00416667	0	±	0	0	±	0	0	±	0	0	±	0	0.00833333	±	0.00833333	0	±	0	0	±	0	0.00416667	±	0.00416667
total_OTU00877	Lactobacillus johnsonii FI9785	88.52	0	±	0	0	±	0	0.00416667	±	0.00416667	0	±	0	0	±	0	0	±	0	0	±	0	0	±	0	0	±	0	0	±	0
total_OTU00882	Oscillospira guilliermondii	90.35	0	±	0	0.00416667	±	0.00416667	0	±	0	0	±	0	0	±	0	0	±	0	0	±	0	0	±	0	0	±	0	0	±	0
total_OTU00883	Clostridium saccharolyticum	96.27	0	±	0	0.00416667	±	0.00416667	0	±	0	0	±	0	0	±	0	0.0166667	±	0.0125988	0.0583333	±	0.0163663	0	±	0	0.0416667	±	0.0371345	0.0791667	±	0.0426956
total_OTU00886	Lactobacillus murinus	88.52	0	±	0	0	±	0	0.00416667	±	0.00416667	0	±	0	0	±	0	0.00416667	±	0.00416667	0	±	0	0	±	0	0.00416667	±	0.00416667	0	±	0
total_OTU00891	Clostridium sp.	88.03	0	±	0	0	±	0	0.00416667	±	0.00416667	0	±	0	0	±	0	0.00416667	±	0.00416667	0	±	0	0	±	0	0.00416667	±	0.00416667	0.00416667	±	0.00416667
total_OTU00894	Defluviitalea saccharophila	91.81	0	±	0	0	±	0	0.00416667	±	0.00416667	0	±	0	0	±	0	0.00833333	±	0.00545545	0.00833333	±	0.00545545	0.025	±	0.00833333	0.00416667	±	0.00416667	0.00833333	±	0.00833333
total_OTU00896	Lactobacillus johnsonii	92.74	0	±	0	0.00416667	±	0.00416667	0	±	0	0	±	0	0	±	0	0	±	0	0	±	0	0	±	0	0	±	0	0	±	0
total_OTU00898	Clostridium sp. L2-50	100	0	±	0	0.00416667	±	0.00416667	0	±	0	0	±	0	0	±	0	0	±	0	0	±	0	0	±	0	0	±	0	0	±	0
total_OTU00899	Clostridium sp. A9	94.28	0	±	0	0.00416667	±	0.00416667	0	±	0	0	±	0	0	±	0	0	±	0	0	±	0	0	±	0	0	±	0	0	±	0
total_OTU00900	Lactobacillus sp. KC38	91.29	0	±	0	0	±	0	0	±	0	0.00416667	±	0.00416667	0	±	0	0.00416667	±	0.00416667	0	±	0	0	±	0	0	±	0	0	±	0
total_OTU00905	Clostridium celerecrescens	96.77	0	±	0	0	±	0	0.00416667	±	0.00416667	0	±	0	0	±	0	0	±	0	0	±	0	0	±	0	0	±	0	0.00833333	±	0.00833333
total_OTU00907	Clostridium sp. M62/1	94.28	0	±	0	0	±	0	0.00416667	±	0.00416667	0	±	0	0	±	0	0	±	0	0.00416667	±	0.00416667	0	±	0	0.00416667	±	0.00416667	0	±	0
total_OTU00915	Clostridiales JS001	86.88	0	±	0	0	±	0	0	±	0	0.00416667	±	0.00416667	0	±	0	0	±	0	0.00416667	±	0.00416667	0.00833333	±	0.00545545	0.00416667	±	0.00416667	0	±	0
total_OTU00921	Clostridium oroticum	92.79	0	±	0	0	±	0	0	±	0	0.00416667	±	0.00416667	0	±	0	0	±	0	0	±	0	0	±	0	0	±	0	0	±	0
total_OTU00923	Barnesiella intestinihominis	84.56	0	±	0	0	±	0	0	±	0	0.00416667	±	0.00416667	0	±	0	0	±	0	0	±	0	0	±	0	0	±	0	0	±	0
total_OTU00932	Clostridium sp. Culture Jar-13	85.96	0	±	0	0.00416667	±	0.00416667	0	±	0	0	±	0	0	±	0	0	±	0	0	±	0	0	±	0	0	±	0	0	±	0
total_OTU00934	Barnesiella intestinihominis	84.36	0	±	0	0	±	0	0.00416667	±	0.00416667	0	±	0	0	±	0	0	±	0	0.00416667	±	0.00416667	0	±	0	0	±	0	0	±	0
total_OTU00935	Oxobacter pfennigii	89.3	0	±	0	0.00416667	±	0.00416667	0	±	0	0	±	0	0	±	0	0	±	0	0	±	0	0	±	0	0	±	0	0	±	0
total_OTU00947	Bacteroides xylanolyticus	91.79	0	±	0	0	±	0	0.00416667	±	0.00416667	0	±	0	0	±	0	0	±	0	0	±	0	0	±	0	0.00416667	±	0.00416667	0	±	0
total_OTU00948	Hespellia porcina	88.56	0	±	0	0	±	0	0.00416667	±	0.00416667	0	±	0	0	±	0	0.00833333	±	0.00833333	0	±	0	0.00416667	±	0.00416667	0.00833333	±	0.00545545	0	±	0
total_OTU00950	Blautia sp. YHC-4	93.03	0	±	0	0	±	0	0.00416667	±	0.00416667	0	±	0	0	±	0	0	±	0	0	±	0	0	±	0	0	±	0	0	±	0
total_OTU00951	Barnesiella intestinihominis	83.61	0	±	0	0	±	0	0.00416667	±	0.00416667	0	±	0	0	±	0	0	±	0	0	±	0	0	±	0	0.00416667	±	0.00416667	0	±	0
total_OTU00954	Sporobacter termitidis	82.59	0	±	0	0	±	0	0	±	0	0.00416667	±	0.00416667	0	±	0	0	±	0	0	±	0	0	±	0	0	±	0	0	±	0
total_OTU00955	Lactobacillus intestinalis	89.78	0.00416667	±	0.00416667	0	±	0	0	±	0	0	±	0	0	±	0	0	±	0	0	±	0	0	±	0	0	±	0	0	±	0
total_OTU00959	Clostridium sp. Culture-1	93.83	0	±	0	0	±	0	0.00416667	±	0.00416667	0	±	0	0	±	0	0	±	0	0	±	0	0	±	0	0	±	0	0	±	0
total_OTU00962	Barnesiella intestinihominis	82.42	0.00416667	±	0.00416667	0	±	0	0	±	0	0	±	0	0	±	0	0	±	0	0	±	0	0	±	0	0	±	0	0	±	0
total_OTU00967	Lactobacillus mucosae	81.46	0	±	0	0.00416667	±	0.00416667	0	±	0	0	±	0	0	±	0	0	±	0	0	±	0	0	±	0	0	±	0	0	±	0
total_OTU00968	Butyrivibrio crossotus	88.56	0	±	0	0.00416667	±	0.00416667	0	±	0	0	±	0	0	±	0	0	±	0	0	±	0	0	±	0	0	±	0	0	±	0
total_OTU00988	Lactobacillus murinus	94.85	0	±	0	0	±	0	0	±	0	0.00416667	±	0.00416667	0	±	0	0	±	0	0	±	0	0	±	0	0	±	0	0	±	0
total_OTU00990	Hespellia porcina	87.25	0	±	0	0	±	0	0.00416667	±	0.00416667	0	±	0	0	±	0	0.00416667	±	0.00416667	0	±	0	0.00416667	±	0.00416667	0	±	0	0.00416667	±	0.00416667
total_OTU00998	Clostridium aldenense	92.29	0	±	0	0	±	0	0.00416667	±	0.00416667	0	±	0	0	±	0	0	±	0	0	±	0	0	±	0	0	±	0	0	±	0
total_OTU01000	Lactobacillus murinus	89.93	0	±	0	0	±	0	0	±	0	0.00416667	±	0.00416667	0	±	0	0	±	0	0.00416667	±	0.00416667	0	±	0	0	±	0	0.00416667	±	0.00416667
total_OTU01004	Barnesiella intestinihominis	85.75	0	±	0	0	±	0	0.00416667	±	0.00416667	0	±	0	0	±	0	0	±	0	0	±	0	0	±	0	0	±	0	0	±	0
total_OTU01009	Clostridium phytofermentans ISDg	87.06	0	±	0	0	±	0	0.00416667	±	0.00416667	0	±	0	0	±	0	0	±	0	0	±	0	0	±	0	0	±	0	0	±	0
total_OTU01012	Anaerostipes butyraticus	89.72	0	±	0	0	±	0	0.00416667	±	0.00416667	0	±	0	0	±	0	0	±	0	0	±	0	0	±	0	0	±	0	0	±	0
total_OTU01014	Bacteroides caccae	96.68	0	±	0	0	±	0	0.00416667	±	0.00416667	0	±	0	0	±	0	0.0166667	±	0.0109109	0	±	0	0.00833333	±	0.00833333	0.00416667	±	0.00416667	0	±	0
total_OTU01024	Turicibacter sp. LA62	88.33	0.00416667	±	0.00416667	0	±	0	0	±	0	0	±	0	0	±	0	0	±	0	0	±	0	0	±	0	0	±	0	0	±	0
total_OTU01034	Ruminococcus albus	85.82	0	±	0	0	±	0	0.00416667	±	0.00416667	0	±	0	0	±	0	0	±	0	0	±	0	0	±	0	0	±	0	0	±	0
total_OTU01037	Lactobacillus johnsonii	87.12	0	±	0	0	±	0	0.00416667	±	0.00416667	0	±	0	0	±	0	0	±	0	0	±	0	0	±	0	0	±	0	0	±	0
total_OTU01046	Lachnospiraceae IR009	91.79	0	±	0	0	±	0	0.00416667	±	0.00416667	0	±	0	0	±	0	0	±	0	0.00416667	±	0.00416667	0	±	0	0	±	0	0.00416667	±	0.00416667
total_OTU01052	Lactobacillus intestinalis	89.93	0.00416667	±	0.00416667	0	±	0	0	±	0	0	±	0	0	±	0	0	±	0	0	±	0	0	±	0	0.00416667	±	0.00416667	0.00416667	±	0.00416667
total_OTU01053	Clostridium scindens	88.56	0	±	0	0	±	0	0.00416667	±	0.00416667	0	±	0	0	±	0	0	±	0	0	±	0	0	±	0	0	±	0	0	±	0
total_OTU01055	Anaerosporobacter mobilis	95.77	0	±	0	0.00416667	±	0.00416667	0	±	0	0	±	0	0	±	0	0	±	0	0	±	0	0.00833333	±	0.00545545	0.00416667	±	0.00416667	0.00416667	±	0.00416667
total_OTU01056	Faecalibacterium prausnitzii	87.06	0	±	0	0	±	0	0	±	0	0.00416667	±	0.00416667	0	±	0	0	±	0	0	±	0	0	±	0	0	±	0	0	±	0
total_OTU01067	Lactobacillus oris	86.43	0.00416667	±	0.00416667	0	±	0	0	±	0	0	±	0	0	±	0	0	±	0	0	±	0	0	±	0	0.00416667	±	0.00416667	0	±	0
total_OTU01073	Clostridium sp. Culture-41	93.28	0	±	0	0	±	0	0.00416667	±	0.00416667	0	±	0	0	±	0	0.00416667	±	0.00416667	0	±	0	0	±	0	0	±	0	0.00416667	±	0.00416667
total_OTU01075	Barnesiella intestinihominis	87.17	0	±	0	0	±	0	0	±	0	0.00416667	±	0.00416667	0	±	0	0	±	0	0	±	0	0	±	0	0	±	0	0	±	0
total_OTU01076	Lactobacillus oris F0423	84.01	0	±	0	0	±	0	0.00416667	±	0.00416667	0	±	0	0	±	0	0	±	0	0	±	0	0	±	0	0	±	0	0	±	0
total_OTU01078	Acetanaerobacterium elongatum	91.77	0	±	0	0	±	0	0.00416667	±	0.00416667	0	±	0	0	±	0	0.0125	±	0.0087684	0.00833333	±	0.00545545	0	±	0	0.0166667	±	0.0125988	0.0375	±	0.0146892
total_OTU01095	Lactobacillus reuteri	96.71	0	±	0	0	±	0	0.00416667	±	0.00416667	0	±	0	0	±	0	0	±	0	0	±	0	0	±	0	0.00416667	±	0.00416667	0	±	0
total_OTU01101	Clostridium clostridioforme	99.5	0.00416667	±	0.00416667	0	±	0	0	±	0	0	±	0	0	±	0	0	±	0	0	±	0	0	±	0	0	±	0	0	±	0
total_OTU01102	Ruminococcus flavefaciens	89.8	0	±	0	0	±	0	0.00416667	±	0.00416667	0	±	0	0	±	0	0	±	0	0	±	0	0	±	0	0	±	0	0	±	0
total_OTU01115	Barnesiella intestinihominis	85.51	0	±	0	0	±	0	0	±	0	0.00416667	±	0.00416667	0	±	0	0	±	0	0	±	0	0	±	0	0	±	0	0	±	0
total_OTU01116	Candidatus Arthromitus sp. SFB-mouse	80.85	0.00416667	±	0.00416667	0	±	0	0	±	0	0	±	0	0	±	0	0	±	0	0	±	0	0	±	0	0	±	0	0	±	0
total_OTU01129	Clostridium sp. XB90	93.28	0	±	0	0.00416667	±	0.00416667	0	±	0	0	±	0	0	±	0	0	±	0	0	±	0	0	±	0	0	±	0	0	±	0
total_OTU01131	Parabacteroides goldsteinii	87.41	0	±	0	0	±	0	0.00416667	±	0.00416667	0	±	0	0	±	0	0	±	0	0	±	0	0	±	0	0	±	0	0	±	0
total_OTU01136	Clostridium hathewayi	94.28	0	±	0	0.00416667	±	0.00416667	0	±	0	0	±	0	0	±	0	0.00416667	±	0.00416667	0	±	0	0	±	0	0.00416667	±	0.00416667	0	±	0
total_OTU01140	Clostridium methylpentosum	91.77	0	±	0	0	±	0	0.00416667	±	0.00416667	0	±	0	0	±	0	0	±	0	0	±	0	0	±	0	0	±	0	0	±	0
total_OTU01141	Ruminococcus lactaris ATCC 29176	94.78	0	±	0	0	±	0	0.00416667	±	0.00416667	0	±	0	0	±	0	0.0458333	±	0.0217649	0	±	0	0	±	0	0.0125	±	0.0087684	0	±	0
total_OTU01144	Clostridium sp. Culture-41	95.02	0	±	0	0	±	0	0.00416667	±	0.00416667	0	±	0	0	±	0	0	±	0	0	±	0	0	±	0	0	±	0	0	±	0
total_OTU01145	Clostridium sp. Culture-41	96.27	0	±	0	0	±	0	0.00416667	±	0.00416667	0	±	0	0	±	0	0	±	0	0	±	0	0	±	0	0	±	0	0	±	0
total_OTU01146	Clostridium sp. Culture-41	89.05	0	±	0	0	±	0	0.00416667	±	0.00416667	0	±	0	0	±	0	0	±	0	0	±	0	0	±	0	0	±	0	0	±	0
total_OTU01147	Clostridium sp. Clone-49	94.53	0	±	0	0	±	0	0.00416667	±	0.00416667	0	±	0	0	±	0	0	±	0	0	±	0	0	±	0	0	±	0	0	±	0
total_OTU01150	Clostridium sp. ID4	89.98	0	±	0	0	±	0	0.00416667	±	0.00416667	0	±	0	0	±	0	0	±	0	0	±	0	0	±	0	0	±	0	0	±	0
total_OTU01157	Sporobacter termitidis	94.04	0	±	0	0	±	0	0.00416667	±	0.00416667	0	±	0	0	±	0	0.00416667	±	0.00416667	0	±	0	0.0125	±	0.0087684	0	±	0	0	±	0
total_OTU01159	Clostridium hathewayi	90.3	0	±	0	0	±	0	0	±	0	0.00416667	±	0.00416667	0	±	0	0.00416667	±	0.00416667	0.00416667	±	0.00416667	0	±	0	0	±	0	0	±	0
total_OTU01168	Lactobacillus murinus	86.15	0	±	0	0	±	0	0	±	0	0.00416667	±	0.00416667	0	±	0	0	±	0	0.00416667	±	0.00416667	0.00416667	±	0.00416667	0	±	0	0	±	0
total_OTU01175	Lactobacillus johnsonii	86.65	0	±	0	0	±	0	0.00416667	±	0.00416667	0	±	0	0	±	0	0	±	0	0	±	0	0	±	0	0	±	0	0	±	0
total_OTU01180	Clostridium hathewayi	89.8	0	±	0	0.00416667	±	0.00416667	0	±	0	0	±	0	0	±	0	0	±	0	0	±	0	0	±	0	0	±	0	0	±	0
total_OTU01181	Candidatus Arthromitus sp. SFB-mouse	91.56	0.00416667	±	0.00416667	0	±	0	0	±	0	0	±	0	0	±	0	0	±	0	0	±	0	0	±	0	0	±	0	0	±	0
total_OTU01182	Gracilibacter thermotolerans	87.59	0	±	0	0	±	0	0.00416667	±	0.00416667	0	±	0	0	±	0	0.00416667	±	0.00416667	0	±	0	0	±	0	0	±	0	0.0208333	±	0.0165921
total_OTU01186	Bacteroides sp. Tilapia9	84.32	0	±	0	0	±	0	0.00416667	±	0.00416667	0	±	0	0	±	0	0	±	0	0	±	0	0	±	0	0	±	0	0	±	0
total_OTU01188	Clostridium clostridioforme	92.29	0	±	0	0.00416667	±	0.00416667	0	±	0	0	±	0	0	±	0	0	±	0	0	±	0	0	±	0	0	±	0	0	±	0
total_OTU01200	Candidatus Arthromitus sp. SFB-mouse	94.29	0	±	0	0	±	0	0.00416667	±	0.00416667	0	±	0	0	±	0	0.00416667	±	0.00416667	0	±	0	0	±	0	0	±	0	0	±	0
total_OTU01211	Asaccharobacter celatus	90.02	0	±	0	0	±	0	0	±	0	0.00416667	±	0.00416667	0	±	0	0	±	0	0	±	0	0	±	0	0	±	0	0	±	0
total_OTU01218	Clostridium populeti	94.28	0	±	0	0	±	0	0.00416667	±	0.00416667	0	±	0	0	±	0	0.00416667	±	0.00416667	0	±	0	0	±	0	0	±	0	0	±	0
total_OTU01219	Clostridium hathewayi	89.8	0	±	0	0	±	0	0.00416667	±	0.00416667	0	±	0	0	±	0	0	±	0	0	±	0	0	±	0	0	±	0	0	±	0
total_OTU01220	Clostridium sp. M62/1	92.29	0	±	0	0	±	0	0.00416667	±	0.00416667	0	±	0	0	±	0	0	±	0	0	±	0	0	±	0	0	±	0	0	±	0
total_OTU01224	Clostridium sp.	95.77	0	±	0	0	±	0	0.00416667	±	0.00416667	0	±	0	0	±	0	0.0166667	±	0.0125988	0	±	0	0	±	0	0.00416667	±	0.00416667	0	±	0
total_OTU01229	Barnesiella intestinihominis	84.32	0	±	0	0	±	0	0.00416667	±	0.00416667	0	±	0	0	±	0	0	±	0	0	±	0	0.00833333	±	0.00545545	0	±	0	0	±	0
total_OTU01230	Escherichia coli 99.0815	90.05	0.00416667	±	0.00416667	0	±	0	0	±	0	0	±	0	0	±	0	0	±	0	0	±	0	0	±	0	0	±	0	0	±	0
total_OTU01245	Clostridium sp. 619	86.67	0	±	0	0	±	0	0.00416667	±	0.00416667	0	±	0	0	±	0	0	±	0	0	±	0	0	±	0	0	±	0	0	±	0
total_OTU01247	Lactobacillus murinus	89.46	0	±	0	0	±	0	0.00416667	±	0.00416667	0	±	0	0	±	0	0	±	0	0	±	0	0	±	0	0	±	0	0	±	0
total_OTU01250	Clostridium scindens	92.79	0.00416667	±	0.00416667	0	±	0	0	±	0	0	±	0	0	±	0	0	±	0	0	±	0	0	±	0	0	±	0	0	±	0
total_OTU01252	Cluster III of the termite bacteroides symbiont	81.99	0	±	0	0	±	0	0.00416667	±	0.00416667	0	±	0	0	±	0	0	±	0	0	±	0	0	±	0	0	±	0	0	±	0
total_OTU01254	Lactobacillus secaliphilus	88.76	0	±	0	0	±	0	0.00416667	±	0.00416667	0	±	0	0	±	0	0	±	0	0	±	0	0.00833333	±	0.00545545	0.00833333	±	0.00545545	0.00416667	±	0.00416667
total_OTU01261	[Ruminococcus] gnavus	93.78	0.00416667	±	0.00416667	0	±	0	0	±	0	0	±	0	0	±	0	0	±	0	0	±	0	0	±	0	0	±	0	0	±	0
total_OTU01262	Lactobacillus antri	91.8	0	±	0	0	±	0	0.00416667	±	0.00416667	0	±	0	0	±	0	0	±	0	0	±	0	0	±	0	0	±	0	0	±	0
total_OTU01280	Clostridium sp. Culture-1	97.53	0	±	0	0	±	0	0.00416667	±	0.00416667	0	±	0	0	±	0	0.00833333	±	0.00545545	0.00833333	±	0.00545545	0.00833333	±	0.00833333	0.00833333	±	0.00545545	0.00416667	±	0.00416667
total_OTU01283	Clostridium fusiformis	97.51	0	±	0	0.00416667	±	0.00416667	0	±	0	0	±	0	0	±	0	0	±	0	0	±	0	0	±	0	0.00416667	±	0.00416667	0.00833333	±	0.00545545
total_OTU01287	Anaerotruncus colihominis	91.52	0	±	0	0	±	0	0.00416667	±	0.00416667	0	±	0	0	±	0	0	±	0	0	±	0	0	±	0	0	±	0	0	±	0
total_OTU01292	Peptococcus oral taxon 075	87	0	±	0	0	±	0	0	±	0	0.00416667	±	0.00416667	0	±	0	0.0166667	±	0.00629941	0.00416667	±	0.00416667	0	±	0	0	±	0	0	±	0
total_OTU01295	Gracilibacter thermotolerans	87.34	0	±	0	0	±	0	0.00416667	±	0.00416667	0	±	0	0	±	0	0	±	0	0.00416667	±	0.00416667	0	±	0	0	±	0	0	±	0
total_OTU01303	Lactobacillus johnsonii	93.91	0	±	0	0	±	0	0.00416667	±	0.00416667	0	±	0	0	±	0	0	±	0	0	±	0	0	±	0	0	±	0	0	±	0
total_OTU01305	Bacteroides sp. Tilapia9	83.14	0	±	0	0	±	0	0.00416667	±	0.00416667	0	±	0	0	±	0	0	±	0	0	±	0	0	±	0	0	±	0	0	±	0
total_OTU01309	[Clostridium] ramosum	89.67	0	±	0	0	±	0	0	±	0	0.00416667	±	0.00416667	0	±	0	0	±	0	0	±	0	0	±	0	0	±	0	0	±	0
total_OTU01313	Flavonifractor plautii	84.12	0	±	0	0	±	0	0	±	0	0.00416667	±	0.00416667	0	±	0	0	±	0	0	±	0	0	±	0	0	±	0	0	±	0
total_OTU01315	Clostridium aldenense	86.32	0	±	0	0	±	0	0.00416667	±	0.00416667	0	±	0	0	±	0	0	±	0	0	±	0	0	±	0	0	±	0	0	±	0
total_OTU01318	Clostridium sp. TDO	93.03	0	±	0	0	±	0	0.00416667	±	0.00416667	0	±	0	0	±	0	0	±	0	0	±	0	0	±	0	0	±	0	0	±	0
total_OTU01322	Desulfotomaculum sp. SN1_H	96.02	0	±	0	0	±	0	0.00416667	±	0.00416667	0	±	0	0	±	0	0	±	0	0	±	0	0	±	0	0	±	0	0.00416667	±	0.00416667
total_OTU01327	Clostridium sp. A9	97.26	0	±	0	0	±	0	0.00416667	±	0.00416667	0	±	0	0	±	0	0	±	0	0.00833333	±	0.00545545	0.00416667	±	0.00416667	0	±	0	0	±	0
total_OTU01329	Barnesiella intestinihominis	85.99	0	±	0	0	±	0	0	±	0	0.00416667	±	0.00416667	0	±	0	0	±	0	0.00416667	±	0.00416667	0	±	0	0	±	0	0	±	0
total_OTU01332	Clostridium asparagiforme DSM 15981	92.04	0	±	0	0	±	0	0.00416667	±	0.00416667	0	±	0	0	±	0	0	±	0	0	±	0	0.00416667	±	0.00416667	0	±	0	0	±	0
total_OTU01333	Oscillibacter sp. G2	90.59	0	±	0	0	±	0	0.00416667	±	0.00416667	0	±	0	0	±	0	0	±	0	0	±	0	0	±	0	0	±	0	0	±	0
total_OTU01334	[Bacillus] sp. KITNT-3	95.78	0.00416667	±	0.00416667	0	±	0	0	±	0	0	±	0	0	±	0	0	±	0	0	±	0	0	±	0	0	±	0	0	±	0
total_OTU01335	Adlercreutzia equolifaciens	91.27	0.00416667	±	0.00416667	0	±	0	0	±	0	0	±	0	0	±	0	0	±	0	0	±	0	0	±	0	0	±	0	0	±	0
total_OTU01337	Porphyromonas catoniae	85.27	0.00416667	±	0.00416667	0	±	0	0	±	0	0	±	0	0	±	0	0	±	0	0	±	0	0	±	0	0	±	0	0	±	0
total_OTU01338	Clostridium saccharolyticum	93.53	0	±	0	0	±	0	0	±	0	0.00416667	±	0.00416667	0	±	0	0	±	0	0	±	0	0	±	0	0.00416667	±	0.00416667	0.00416667	±	0.00416667
total_OTU01339	Oscillospira guilliermondii	88.12	0	±	0	0	±	0	0.00416667	±	0.00416667	0	±	0	0	±	0	0	±	0	0	±	0	0	±	0	0	±	0	0	±	0
total_OTU01342	Barnesiella intestinihominis	82.46	0	±	0	0	±	0	0.00416667	±	0.00416667	0	±	0	0	±	0	0	±	0	0	±	0	0	±	0	0	±	0	0	±	0
total_OTU01345	Clostridium disporicum	90.3	0.00416667	±	0.00416667	0	±	0	0	±	0	0	±	0	0	±	0	0	±	0	0	±	0	0	±	0	0	±	0	0	±	0
total_OTU01347	Clostridium xylanolyticum	90.55	0	±	0	0	±	0	0.00416667	±	0.00416667	0	±	0	0	±	0	0	±	0	0	±	0	0.00416667	±	0.00416667	0	±	0	0	±	0
total_OTU01352	Dehalobacterium formicoaceticum	87.97	0	±	0	0	±	0	0.00416667	±	0.00416667	0	±	0	0	±	0	0.00416667	±	0.00416667	0	±	0	0	±	0	0	±	0	0	±	0
total_OTU01354	Clostridium sp. Clone-49	87.25	0	±	0	0.00416667	±	0.00416667	0	±	0	0	±	0	0	±	0	0	±	0	0	±	0	0	±	0	0	±	0	0	±	0
total_OTU01356	Lachnospiraceae RF118	93.02	0	±	0	0	±	0	0.00416667	±	0.00416667	0	±	0	0	±	0	0	±	0	0	±	0	0	±	0	0	±	0	0.00416667	±	0.00416667
total_OTU01357	Porphyromonas catoniae	85.78	0	±	0	0	±	0	0.00416667	±	0.00416667	0	±	0	0	±	0	0	±	0	0	±	0	0	±	0	0	±	0	0	±	0
total_OTU01358	Butyrivibrio fibrisolvens	88.09	0	±	0	0	±	0	0	±	0	0.00416667	±	0.00416667	0	±	0	0	±	0	0	±	0	0	±	0	0.00416667	±	0.00416667	0	±	0
total_OTU01361	Lactobacillus murinus	94.85	0	±	0	0	±	0	0.00416667	±	0.00416667	0	±	0	0	±	0	0	±	0	0	±	0	0.00416667	±	0.00416667	0	±	0	0	±	0
total_OTU01371	Sporosarcina pasteurii	94.61	0	±	0	0	±	0	0	±	0	0.00416667	±	0.00416667	0	±	0	0	±	0	0	±	0	0	±	0	0	±	0	0	±	0
total_OTU01375	Clostridium sp. 619	89.88	0	±	0	0.00416667	±	0.00416667	0	±	0	0	±	0	0	±	0	0	±	0	0	±	0	0	±	0	0	±	0	0.00416667	±	0.00416667
total_OTU01376	Clostridium sp. M62/1	95.77	0	±	0	0	±	0	0	±	0	0.00416667	±	0.00416667	0	±	0	0.00416667	±	0.00416667	0	±	0	0	±	0	0.00416667	±	0.00416667	0	±	0
total_OTU01379	Porphyromonas catoniae	82.9	0	±	0	0.00416667	±	0.00416667	0	±	0	0	±	0	0	±	0	0	±	0	0	±	0	0	±	0	0	±	0	0	±	0
total_OTU01380	Lactobacillus amylolyticus	89.93	0	±	0	0	±	0	0.00416667	±	0.00416667	0	±	0	0	±	0	0	±	0	0.00416667	±	0.00416667	0.00833333	±	0.00545545	0.00833333	±	0.00545545	0	±	0
total_OTU01385	Anaerotruncus colihominis	87.53	0	±	0	0.00416667	±	0.00416667	0	±	0	0	±	0	0	±	0	0	±	0	0	±	0	0	±	0	0	±	0	0	±	0
total_OTU01389	Alistipes sp. JC136	88.39	0.00416667	±	0.00416667	0	±	0	0	±	0	0	±	0	0	±	0	0	±	0	0	±	0	0	±	0	0	±	0	0	±	0
total_OTU01391	Clostridium sp. CT2	93.55	0	±	0	0.00416667	±	0.00416667	0	±	0	0	±	0	0	±	0	0.00833333	±	0.00833333	0.00416667	±	0.00416667	0	±	0	0.00416667	±	0.00416667	0	±	0
total_OTU01392	Porphyromonas sp. MI10-1288x	85.36	0	±	0	0	±	0	0.00416667	±	0.00416667	0	±	0	0	±	0	0	±	0	0	±	0	0	±	0	0	±	0	0	±	0
total_OTU01397	Lactobacillus sp. ID9203	88.76	0	±	0	0	±	0	0.00416667	±	0.00416667	0	±	0	0	±	0	0	±	0	0	±	0	0	±	0	0	±	0	0	±	0
total_OTU01399	Oscillibacter sp. G2	92.33	0	±	0	0	±	0	0.00416667	±	0.00416667	0	±	0	0	±	0	0	±	0	0	±	0	0	±	0	0	±	0	0	±	0
total_OTU01403	Barnesiella intestinihominis	87.17	0	±	0	0	±	0	0.00416667	±	0.00416667	0	±	0	0	±	0	0	±	0	0	±	0	0	±	0	0	±	0	0	±	0
total_OTU01407	Lactobacillus johnsonii	91.33	0	±	0	0	±	0	0	±	0	0.00416667	±	0.00416667	0	±	0	0	±	0	0	±	0	0	±	0	0	±	0	0	±	0
total_OTU01412	Clostridium fusiformis	93.28	0	±	0	0	±	0	0.00416667	±	0.00416667	0	±	0	0	±	0	0	±	0	0	±	0	0	±	0	0.00416667	±	0.00416667	0.00416667	±	0.00416667
total_OTU01431	Lactobacillus intestinalis	94.85	0	±	0	0	±	0	0.00416667	±	0.00416667	0	±	0	0	±	0	0.00833333	±	0.00545545	0.00416667	±	0.00416667	0.00833333	±	0.00545545	0.00416667	±	0.00416667	0	±	0
total_OTU01438	Lactobacillus murinus	89.46	0	±	0	0	±	0	0	±	0	0.00416667	±	0.00416667	0	±	0	0	±	0	0	±	0	0	±	0	0.00833333	±	0.00545545	0	±	0
total_OTU01440	Clostridium indolis	94.28	0	±	0	0	±	0	0.00416667	±	0.00416667	0	±	0	0	±	0	0	±	0	0	±	0	0.00416667	±	0.00416667	0	±	0	0	±	0
total_OTU01455	Oscillibacter sp. G2	91.58	0	±	0	0	±	0	0.00416667	±	0.00416667	0	±	0	0	±	0	0	±	0	0	±	0	0	±	0	0	±	0	0	±	0
total_OTU01456	Oscillibacter sp. G2	90.35	0	±	0	0.00416667	±	0.00416667	0	±	0	0	±	0	0	±	0	0	±	0	0	±	0	0	±	0	0	±	0	0	±	0
total_OTU01458	Lactobacillus intestinalis	95.78	0	±	0	0.00416667	±	0.00416667	0	±	0	0	±	0	0	±	0	0	±	0	0	±	0	0	±	0	0	±	0	0	±	0
total_OTU01462	Staphylococcus epidermidis	93.03	0	±	0	0	±	0	0.00416667	±	0.00416667	0	±	0	0	±	0	0	±	0	0	±	0	0	±	0	0	±	0	0	±	0
total_OTU01464	Flavonifractor plautii	91.6	0	±	0	0.00416667	±	0.00416667	0	±	0	0	±	0	0	±	0	0	±	0	0	±	0	0	±	0	0	±	0	0	±	0
total_OTU01469	Hydrogenoanaerobacterium saccharovorans	88.53	0	±	0	0	±	0	0.00416667	±	0.00416667	0	±	0	0	±	0	0	±	0	0	±	0	0	±	0	0	±	0	0	±	0
total_OTU01471	Turicibacter sp. LA62	92.74	0.00416667	±	0.00416667	0	±	0	0	±	0	0	±	0	0	±	0	0	±	0	0	±	0	0	±	0	0	±	0	0	±	0
total_OTU01476	Peptococcus BU014	87.59	0	±	0	0	±	0	0.00416667	±	0.00416667	0	±	0	0	±	0	0	±	0	0	±	0	0	±	0	0	±	0	0	±	0
total_OTU01479	Parasporobacterium paucivorans	95.52	0.00416667	±	0.00416667	0	±	0	0	±	0	0	±	0	0	±	0	0	±	0	0	±	0	0	±	0	0	±	0	0	±	0
total_OTU01484	Ruminococcus sp. RLB3	91.54	0	±	0	0.00416667	±	0.00416667	0	±	0	0	±	0	0	±	0	0	±	0	0	±	0	0	±	0	0	±	0	0	±	0
total_OTU01485	Clostridium fusiformis	91.04	0	±	0	0	±	0	0.00416667	±	0.00416667	0	±	0	0	±	0	0	±	0	0.00416667	±	0.00416667	0	±	0	0.00416667	±	0.00416667	0	±	0
total_OTU01492	Lactobacillus intestinalis	91.36	0	±	0	0	±	0	0	±	0	0.00416667	±	0.00416667	0	±	0	0	±	0	0	±	0	0.00416667	±	0.00416667	0.00416667	±	0.00416667	0	±	0
total_OTU01494	Clostridium methylpentosum	91.02	0	±	0	0.00416667	±	0.00416667	0	±	0	0	±	0	0	±	0	0.00416667	±	0.00416667	0.00416667	±	0.00416667	0	±	0	0.00416667	±	0.00416667	0.00416667	±	0.00416667
total_OTU01498	Clostridium sp. CT2	90.37	0	±	0	0.00416667	±	0.00416667	0	±	0	0	±	0	0	±	0	0	±	0	0	±	0	0	±	0	0	±	0	0	±	0
total_OTU01500	Linmingia china	90.3	0	±	0	0	±	0	0.00416667	±	0.00416667	0	±	0	0	±	0	0.00833333	±	0.00545545	0	±	0	0	±	0	0	±	0	0	±	0
total_OTU01503	Barnesiella intestinihominis	86.22	0	±	0	0	±	0	0	±	0	0.00416667	±	0.00416667	0	±	0	0	±	0	0	±	0	0	±	0	0	±	0	0	±	0
total_OTU01510	Clostridium hylemonae	93.03	0.00416667	±	0.00416667	0	±	0	0	±	0	0	±	0	0	±	0	0	±	0	0	±	0	0	±	0	0	±	0	0	±	0
total_OTU01511	Clostridium xylanolyticum	96.77	0	±	0	0	±	0	0.00416667	±	0.00416667	0	±	0	0	±	0	0	±	0	0	±	0	0	±	0	0	±	0	0	±	0
total_OTU01517	Lactobacillus ruminis ATCC 27782	88.31	0	±	0	0	±	0	0.00416667	±	0.00416667	0	±	0	0	±	0	0	±	0	0	±	0	0	±	0	0	±	0	0	±	0
total_OTU01518	Clostridium cellulosi	81.68	0.00416667	±	0.00416667	0	±	0	0	±	0	0	±	0	0	±	0	0	±	0	0	±	0	0	±	0	0	±	0	0	±	0
total_OTU01531	Akkermansia muciniphila	79.61	0	±	0	0	±	0	0	±	0	0.00416667	±	0.00416667	0	±	0	0.00416667	±	0.00416667	0.00416667	±	0.00416667	0.00416667	±	0.00416667	0.00416667	±	0.00416667	0	±	0
total_OTU01532	Parabacteroides goldsteinii	94.79	0	±	0	0	±	0	0.00416667	±	0.00416667	0	±	0	0	±	0	0	±	0	0	±	0	0	±	0	0	±	0	0	±	0
total_OTU01534	Oscillibacter sp. G2	90.59	0	±	0	0	±	0	0.00416667	±	0.00416667	0	±	0	0	±	0	0	±	0	0	±	0	0	±	0	0	±	0	0.00416667	±	0.00416667
total_OTU01535	Barnesiella intestinihominis	84.09	0	±	0	0	±	0	0.00416667	±	0.00416667	0	±	0	0	±	0	0.00416667	±	0.00416667	0	±	0	0	±	0	0	±	0	0.00833333	±	0.00545545
total_OTU01536	Eubacterium sp. Pei061	82.39	0	±	0	0.00416667	±	0.00416667	0	±	0	0	±	0	0	±	0	0.00416667	±	0.00416667	0.0166667	±	0.00890871	0	±	0	0	±	0	0	±	0
total_OTU01537	Clostridium sp. A9	95.52	0.00416667	±	0.00416667	0	±	0	0	±	0	0	±	0	0	±	0	0	±	0	0	±	0	0	±	0	0	±	0	0	±	0
total_OTU01538	Catabacter hongkongensis	86.42	0	±	0	0	±	0	0.00416667	±	0.00416667	0	±	0	0	±	0	0	±	0	0	±	0	0	±	0	0	±	0	0.0125	±	0.0087684
total_OTU01542	Lactobacillus reuteri	88.99	0	±	0	0.00416667	±	0.00416667	0	±	0	0	±	0	0	±	0	0	±	0	0	±	0	0	±	0	0.00416667	±	0.00416667	0	±	0
total_OTU01544	Clostridium sp. M62/1	96.52	0	±	0	0	±	0	0.00416667	±	0.00416667	0	±	0	0	±	0	0	±	0	0	±	0	0.00833333	±	0.00545545	0	±	0	0	±	0
total_OTU01551	Clostridium disporicum	96.02	0	±	0	0	±	0	0.00416667	±	0.00416667	0	±	0	0	±	0	0	±	0	0	±	0	0	±	0	0	±	0	0	±	0
total_OTU01554	Bacteroidales nbw731d05c1	82.19	0	±	0	0	±	0	0.00416667	±	0.00416667	0	±	0	0	±	0	0	±	0	0	±	0	0	±	0	0	±	0	0	±	0
total_OTU01556	Lactobacillus reuteri	90.87	0	±	0	0.00416667	±	0.00416667	0	±	0	0	±	0	0	±	0	0	±	0	0	±	0	0	±	0	0	±	0	0	±	0
total_OTU01559	Clostridium sp. Clone-27	92.09	0	±	0	0	±	0	0.00416667	±	0.00416667	0	±	0	0	±	0	0	±	0	0	±	0	0.00416667	±	0.00416667	0	±	0	0.00416667	±	0.00416667
total_OTU01560	Clostridium leptum	84.04	0	±	0	0	±	0	0.00416667	±	0.00416667	0	±	0	0	±	0	0	±	0	0	±	0	0	±	0	0	±	0	0	±	0
total_OTU01564	Anaerostipes sp. 992a	82.5	0.00416667	±	0.00416667	0	±	0	0	±	0	0	±	0	0	±	0	0	±	0	0	±	0	0	±	0	0	±	0	0	±	0
total_OTU01566	Clostridium sp. Clone-7	91.04	0	±	0	0	±	0	0.00416667	±	0.00416667	0	±	0	0	±	0	0	±	0	0	±	0	0	±	0	0	±	0	0	±	0
total_OTU01569	Parabacteroides goldsteinii	95.73	0	±	0	0	±	0	0.00416667	±	0.00416667	0	±	0	0	±	0	0	±	0	0	±	0	0	±	0	0	±	0	0	±	0
total_OTU01571	Lactobacillus secaliphilus	91.8	0	±	0	0.00416667	±	0.00416667	0	±	0	0	±	0	0	±	0	0	±	0	0	±	0	0	±	0	0	±	0	0	±	0
total_OTU01576	Clostridium sp. Culture Jar-13	94.51	0.00416667	±	0.00416667	0	±	0	0	±	0	0	±	0	0	±	0	0	±	0	0	±	0	0	±	0	0	±	0	0	±	0
total_OTU01580	Anaerotruncus colihominis	89.53	0	±	0	0	±	0	0.00416667	±	0.00416667	0	±	0	0	±	0	0	±	0	0	±	0	0	±	0	0	±	0	0	±	0
total_OTU01583	Lactobacillus johnsonii	93.9	0	±	0	0.00416667	±	0.00416667	0	±	0	0	±	0	0	±	0	0	±	0	0	±	0	0	±	0	0	±	0	0	±	0
total_OTU01586	Lactobacillus sp. KC38	94.38	0	±	0	0	±	0	0.00416667	±	0.00416667	0	±	0	0	±	0	0	±	0	0	±	0	0	±	0	0	±	0	0	±	0
total_OTU01587	Lactobacillus johnsonii	88.29	0	±	0	0	±	0	0.00416667	±	0.00416667	0	±	0	0	±	0	0	±	0	0	±	0	0	±	0	0.00416667	±	0.00416667	0	±	0
total_OTU01591	Adlercreutzia equolifaciens	91.25	0	±	0	0.00416667	±	0.00416667	0	±	0	0	±	0	0	±	0	0	±	0	0.00833333	±	0.00545545	0	±	0	0	±	0	0	±	0
total_OTU01596	Clostridium xylanolyticum	93.53	0	±	0	0	±	0	0.00416667	±	0.00416667	0	±	0	0	±	0	0	±	0	0	±	0	0	±	0	0	±	0	0	±	0
total_OTU01601	Legionella sp. R5868	93.68	0	±	0	0	±	0	0	±	0	0.00416667	±	0.00416667	0	±	0	0	±	0	0	±	0	0	±	0	0	±	0	0	±	0
total_OTU01609	Flavonifractor plautii	91.11	0	±	0	0	±	0	0.00416667	±	0.00416667	0	±	0	0	±	0	0.00416667	±	0.00416667	0	±	0	0.00416667	±	0.00416667	0	±	0	0	±	0
total_OTU01617	Lactobacillus intestinalis	96.72	0	±	0	0	±	0	0.00416667	±	0.00416667	0	±	0	0	±	0	0	±	0	0	±	0	0	±	0	0	±	0	0.00416667	±	0.00416667
total_OTU01620	Lactobacillus intestinalis	87.59	0	±	0	0	±	0	0.00416667	±	0.00416667	0	±	0	0	±	0	0	±	0	0	±	0	0	±	0	0	±	0	0	±	0
total_OTU01621	Roseburia hominis	84.33	0	±	0	0	±	0	0	±	0	0.00416667	±	0.00416667	0	±	0	0	±	0	0	±	0	0	±	0	0	±	0	0	±	0
total_OTU01624	Clostridium asparagiforme DSM 15981	86.57	0	±	0	0	±	0	0	±	0	0.00416667	±	0.00416667	0	±	0	0	±	0	0	±	0	0	±	0	0	±	0	0	±	0
total_OTU01626	Clostridium fusiformis	95.02	0	±	0	0.00416667	±	0.00416667	0	±	0	0	±	0	0	±	0	0	±	0	0	±	0	0	±	0	0	±	0	0.00833333	±	0.00833333
total_OTU01627	Clostridium disporicum	89.8	0	±	0	0	±	0	0	±	0	0.00416667	±	0.00416667	0	±	0	0	±	0	0	±	0	0	±	0	0	±	0	0	±	0
total_OTU01632	Lactobacillus sp. R-42633	91.54	0	±	0	0	±	0	0.00416667	±	0.00416667	0	±	0	0	±	0	0	±	0	0	±	0	0	±	0	0	±	0	0	±	0
total_OTU01634	Lactobacillus murinus	89.93	0	±	0	0	±	0	0	±	0	0.00416667	±	0.00416667	0	±	0	0	±	0	0	±	0	0	±	0	0	±	0	0	±	0
total_OTU01635	Bacteroides sp. Tilapia9	82.86	0	±	0	0	±	0	0.00416667	±	0.00416667	0	±	0	0	±	0	0	±	0	0	±	0	0	±	0	0	±	0	0	±	0
total_OTU01642	Clostridium sp. cTPY-12	89	0	±	0	0	±	0	0	±	0	0.00416667	±	0.00416667	0	±	0	0	±	0	0	±	0	0	±	0	0	±	0	0	±	0
total_OTU01647	Clostridium hylemonae	94.78	0	±	0	0.00416667	±	0.00416667	0	±	0	0	±	0	0	±	0	0	±	0	0	±	0	0	±	0	0	±	0	0	±	0
total_OTU01648	Dorea sp. AP6	96.52	0	±	0	0.00416667	±	0.00416667	0	±	0	0	±	0	0	±	0	0	±	0	0	±	0	0	±	0	0	±	0	0	±	0
total_OTU01649	Clostridium clostridioforme	94.28	0	±	0	0.00416667	±	0.00416667	0	±	0	0	±	0	0	±	0	0	±	0	0	±	0	0	±	0	0	±	0	0	±	0
total_OTU01652	Cellulosilyticum lentocellum	84.16	0	±	0	0.00416667	±	0.00416667	0	±	0	0	±	0	0	±	0	0	±	0	0	±	0	0	±	0	0	±	0	0	±	0
total_OTU01653	Oscillibacter sp. G2	91.58	0	±	0	0	±	0	0.00416667	±	0.00416667	0	±	0	0	±	0	0	±	0	0	±	0	0	±	0	0.00416667	±	0.00416667	0	±	0
total_OTU01654	Clostridium saccharolyticum	94.53	0	±	0	0	±	0	0.00416667	±	0.00416667	0	±	0	0	±	0	0	±	0	0	±	0	0	±	0	0	±	0	0	±	0
total_OTU01664	Pontibacter sp. LP100	81.84	0	±	0	0	±	0	0.00416667	±	0.00416667	0	±	0	0	±	0	0	±	0	0	±	0	0	±	0	0	±	0	0	±	0
total_OTU01674	Eubacterium rectale	93.78	0.00416667	±	0.00416667	0	±	0	0	±	0	0	±	0	0	±	0	0	±	0	0	±	0	0	±	0	0	±	0	0	±	0
total_OTU01683	Lactobacillus johnsonii	88.76	0	±	0	0	±	0	0.00416667	±	0.00416667	0	±	0	0	±	0	0.00416667	±	0.00416667	0	±	0	0	±	0	0	±	0	0	±	0
total_OTU01685	Porphyromonas catoniae	85.51	0.00416667	±	0.00416667	0	±	0	0	±	0	0	±	0	0	±	0	0	±	0	0	±	0	0	±	0	0	±	0	0	±	0
total_OTU01686	Lactobacillus secaliphilus	83.33	0	±	0	0	±	0	0.00416667	±	0.00416667	0	±	0	0	±	0	0	±	0	0.00416667	±	0.00416667	0.00416667	±	0.00416667	0	±	0	0	±	0
total_OTU01697	Eubacterium cellulosolvens	88.31	0	±	0	0	±	0	0.00416667	±	0.00416667	0	±	0	0	±	0	0	±	0	0	±	0	0	±	0	0	±	0	0	±	0
total_OTU01698	Clostridium boliviensis	90.05	0	±	0	0	±	0	0.00416667	±	0.00416667	0	±	0	0	±	0	0	±	0	0	±	0	0	±	0	0	±	0	0	±	0
total_OTU01703	Roseburia intestinalis	94.8	0	±	0	0	±	0	0.00416667	±	0.00416667	0	±	0	0	±	0	0.00416667	±	0.00416667	0	±	0	0	±	0	0	±	0	0	±	0
total_OTU01704	Ruminococcus sp. ID1	93.53	0	±	0	0	±	0	0.00416667	±	0.00416667	0	±	0	0	±	0	0	±	0	0.00833333	±	0.00545545	0	±	0	0	±	0	0	±	0
total_OTU01707	Lactobacillus ruminis	94.07	0	±	0	0	±	0	0	±	0	0.00416667	±	0.00416667	0	±	0	0	±	0	0	±	0	0	±	0	0	±	0	0	±	0
total_OTU01708	Pontibacter sp. HMD3125	84.37	0	±	0	0.00416667	±	0.00416667	0	±	0	0	±	0	0	±	0	0	±	0	0	±	0	0	±	0	0	±	0	0	±	0
total_OTU01718	Barnesiella intestinihominis	86.22	0.00416667	±	0.00416667	0	±	0	0	±	0	0	±	0	0	±	0	0	±	0	0	±	0	0	±	0	0	±	0	0	±	0
total_OTU01719	Barnesiella intestinihominis	82.42	0	±	0	0	±	0	0.00416667	±	0.00416667	0	±	0	0	±	0	0	±	0	0	±	0	0	±	0	0	±	0	0	±	0
total_OTU01722	Clostridium sp. YIT 12070	90.02	0	±	0	0	±	0	0.00416667	±	0.00416667	0	±	0	0	±	0	0	±	0	0	±	0	0	±	0	0	±	0	0	±	0
total_OTU01724	Lactobacillus murinus	88.52	0	±	0	0	±	0	0.00416667	±	0.00416667	0	±	0	0	±	0	0	±	0	0	±	0	0	±	0	0	±	0	0	±	0
total_OTU01741	Flavonifractor plautii	87.38	0	±	0	0.00416667	±	0.00416667	0	±	0	0	±	0	0	±	0	0	±	0	0	±	0	0	±	0	0	±	0	0	±	0
total_OTU01746	Eubacterium desmolans	92.21	0	±	0	0	±	0	0.00416667	±	0.00416667	0	±	0	0	±	0	0	±	0	0	±	0	0	±	0	0	±	0	0	±	0
total_OTU01749	Clostridium celerecrescens	96.52	0	±	0	0	±	0	0.00416667	±	0.00416667	0	±	0	0	±	0	0.00416667	±	0.00416667	0	±	0	0.00833333	±	0.00545545	0.0166667	±	0.0109109	0.0291667	±	0.0132699
total_OTU01752	Clostridium methylpentosum DSM 5476	91.77	0	±	0	0	±	0	0.00416667	±	0.00416667	0	±	0	0	±	0	0	±	0	0	±	0	0	±	0	0.00416667	±	0.00416667	0	±	0
total_OTU01757	Escherichia coli 99.0815	89.41	0	±	0	0	±	0	0	±	0	0.00416667	±	0.00416667	0	±	0	0	±	0	0	±	0	0	±	0	0	±	0	0	±	0
total_OTU01759	Clostridium viride	95.79	0	±	0	0	±	0	0.00416667	±	0.00416667	0	±	0	0	±	0	0.00416667	±	0.00416667	0	±	0	0	±	0	0	±	0	0.00416667	±	0.00416667
total_OTU01761	Clostridium populeti	90.55	0	±	0	0.00416667	±	0.00416667	0	±	0	0	±	0	0	±	0	0	±	0	0.00416667	±	0.00416667	0	±	0	0	±	0	0	±	0
total_OTU01767	Lactobacillus vaginalis	96.25	0.00416667	±	0.00416667	0	±	0	0	±	0	0	±	0	0	±	0	0	±	0	0	±	0	0	±	0	0	±	0	0	±	0
total_OTU01768	Adlercreutzia equolifaciens	89.78	0	±	0	0.00416667	±	0.00416667	0	±	0	0	±	0	0	±	0	0	±	0	0	±	0	0	±	0	0	±	0	0	±	0
total_OTU01769	Paraeggerthella hongkongensis	84.46	0.00416667	±	0.00416667	0	±	0	0	±	0	0	±	0	0	±	0	0	±	0	0	±	0	0	±	0	0	±	0	0	±	0
total_OTU01770	Lactobacillus johnsonii	91.79	0.00416667	±	0.00416667	0	±	0	0	±	0	0	±	0	0	±	0	0	±	0	0.00416667	±	0.00416667	0	±	0	0	±	0	0	±	0
total_OTU01772	Enterococcus sp. PFC6	96.02	0.00416667	±	0.00416667	0	±	0	0	±	0	0	±	0	0	±	0	0	±	0	0	±	0	0	±	0	0	±	0	0	±	0
total_OTU01774	Ruminococcus lactaris ATCC 29176	91.29	0	±	0	0	±	0	0.00416667	±	0.00416667	0	±	0	0	±	0	0	±	0	0	±	0	0	±	0	0	±	0	0	±	0
total_OTU01776	Catabacter hongkongensis	84.69	0	±	0	0	±	0	0	±	0	0.00416667	±	0.00416667	0	±	0	0.00416667	±	0.00416667	0	±	0	0	±	0	0	±	0	0	±	0
total_OTU01778	Lactobacillus sp. KC38	83.14	0.00416667	±	0.00416667	0	±	0	0	±	0	0	±	0	0	±	0	0	±	0	0	±	0	0	±	0	0	±	0	0	±	0
total_OTU01779	Clostridium celerecrescens	96.27	0.00416667	±	0.00416667	0	±	0	0	±	0	0	±	0	0	±	0	0	±	0	0	±	0	0	±	0	0	±	0	0	±	0
total_OTU01781	Olsenella profusa	90.66	0	±	0	0	±	0	0.00416667	±	0.00416667	0	±	0	0	±	0	0	±	0	0	±	0	0	±	0	0	±	0	0	±	0
total_OTU01782	Clostridium sp. Culture-1	85.86	0	±	0	0	±	0	0.00416667	±	0.00416667	0	±	0	0	±	0	0.00416667	±	0.00416667	0	±	0	0	±	0	0	±	0	0	±	0
total_OTU01784	Roseburia inulinivorans	100	0.00416667	±	0.00416667	0	±	0	0	±	0	0	±	0	0	±	0	0	±	0	0	±	0	0	±	0	0	±	0	0	±	0
total_OTU01785	Clostridium fusiformis	98.26	0	±	0	0	±	0	0	±	0	0.00416667	±	0.00416667	0	±	0	0.00833333	±	0.00833333	0	±	0	0	±	0	0	±	0	0	±	0
total_OTU01787	Akkermansia muciniphila	92.87	0	±	0	0.00416667	±	0.00416667	0	±	0	0	±	0	0	±	0	0	±	0	0	±	0	0	±	0	0	±	0	0	±	0
total_OTU01794	Lactobacillus intestinalis	89.46	0	±	0	0	±	0	0.00416667	±	0.00416667	0	±	0	0	±	0	0	±	0	0	±	0	0.00416667	±	0.00416667	0	±	0	0	±	0
total_OTU01795	Peptococcus BU014	89.6	0	±	0	0	±	0	0	±	0	0.00416667	±	0.00416667	0	±	0	0	±	0	0	±	0	0	±	0	0	±	0	0	±	0
total_OTU01797	Clostridium sp. Iso-A2	89.55	0	±	0	0	±	0	0.00416667	±	0.00416667	0	±	0	0	±	0	0.025	±	0.025	0.0375	±	0.0375	0.0208333	±	0.0208333	0.0375	±	0.0329968	0.05	±	0.0377964
total_OTU01799	Clostridium sp. Culture-1	93.56	0	±	0	0	±	0	0.00416667	±	0.00416667	0	±	0	0	±	0	0	±	0	0	±	0	0	±	0	0	±	0	0	±	0
total_OTU01801	Roseburia faecis M72/1	93.53	0	±	0	0	±	0	0.00416667	±	0.00416667	0	±	0	0	±	0	0	±	0	0	±	0	0	±	0	0	±	0	0	±	0
total_OTU01803	Bacteroidales nbw731d05c1	84.93	0	±	0	0	±	0	0.00416667	±	0.00416667	0	±	0	0	±	0	0	±	0	0	±	0	0	±	0	0	±	0	0	±	0
total_OTU01806	Clostridium sp. 619	93.58	0	±	0	0	±	0	0.00416667	±	0.00416667	0	±	0	0	±	0	0	±	0	0	±	0	0	±	0	0	±	0	0	±	0
total_OTU01808	Eubacterium coprostanoligenes	92.8	0	±	0	0.00416667	±	0.00416667	0	±	0	0	±	0	0	±	0	0	±	0	0	±	0	0	±	0	0	±	0	0	±	0
total_OTU01810	Clostridium sp. YIT 12070	94.76	0	±	0	0.00416667	±	0.00416667	0	±	0	0	±	0	0	±	0	0.00416667	±	0.00416667	0	±	0	0	±	0	0.00416667	±	0.00416667	0.00416667	±	0.00416667
total_OTU01821	Clostridium sp. Culture-1	96.77	0	±	0	0	±	0	0.00416667	±	0.00416667	0	±	0	0	±	0	0	±	0	0.00416667	±	0.00416667	0	±	0	0	±	0	0	±	0
total_OTU01822	Clostridium saccharolyticum	94.78	0	±	0	0	±	0	0.00416667	±	0.00416667	0	±	0	0	±	0	0	±	0	0	±	0	0	±	0	0	±	0	0	±	0
total_OTU01826	Lactobacillus secaliphilus	82.39	0	±	0	0	±	0	0.00416667	±	0.00416667	0	±	0	0	±	0	0	±	0	0.00416667	±	0.00416667	0.00416667	±	0.00416667	0	±	0	0	±	0
total_OTU01827	Pseudoflavonifractor capillosus	90.62	0	±	0	0	±	0	0.00416667	±	0.00416667	0	±	0	0	±	0	0	±	0	0	±	0	0	±	0	0	±	0	0	±	0
total_OTU01836	Lactobacillus fructivorans	89.88	0	±	0	0	±	0	0.00416667	±	0.00416667	0	±	0	0	±	0	0	±	0	0	±	0	0	±	0	0	±	0	0	±	0
total_OTU01839	Butyricicoccus pullicaecorum	91.29	0	±	0	0	±	0	0.00416667	±	0.00416667	0	±	0	0	±	0	0	±	0	0	±	0	0	±	0	0	±	0	0	±	0
total_OTU01841	Lactobacillus johnsonii	95.55	0	±	0	0.00416667	±	0.00416667	0	±	0	0	±	0	0	±	0	0	±	0	0	±	0	0	±	0	0	±	0	0	±	0
total_OTU01846	Barnesiella intestinihominis	83.85	0	±	0	0	±	0	0.00416667	±	0.00416667	0	±	0	0	±	0	0.00833333	±	0.00545545	0	±	0	0	±	0	0.00416667	±	0.00416667	0	±	0
total_OTU01859	Clostridium sp. Kas107-2	96.53	0.00416667	±	0.00416667	0	±	0	0	±	0	0	±	0	0	±	0	0.00416667	±	0.00416667	0	±	0	0.0125	±	0.00609938	0.00833333	±	0.00545545	0	±	0
total_OTU01863	Eubacterium desmolans	92.96	0	±	0	0	±	0	0.00416667	±	0.00416667	0	±	0	0	±	0	0	±	0	0	±	0	0	±	0	0	±	0	0	±	0
total_OTU01868	Clostridium sp. Clone-40	91.54	0.00416667	±	0.00416667	0	±	0	0	±	0	0	±	0	0	±	0	0.00833333	±	0.00833333	0	±	0	0	±	0	0	±	0	0	±	0
total_OTU01870	Akkermansia muciniphila	96.32	0	±	0	0	±	0	0.00416667	±	0.00416667	0	±	0	0	±	0	0	±	0	0	±	0	0	±	0	0	±	0	0	±	0
total_OTU01872	Ruminococcus albus	90.02	0	±	0	0	±	0	0.00416667	±	0.00416667	0	±	0	0	±	0	0	±	0	0	±	0	0	±	0	0	±	0	0	±	0
total_OTU01874	Robinsoniella peoriensis	90.8	0	±	0	0	±	0	0.00416667	±	0.00416667	0	±	0	0	±	0	0	±	0	0	±	0	0	±	0	0	±	0	0	±	0
total_OTU01877	Peptococcus BU014	88.34	0	±	0	0	±	0	0.00416667	±	0.00416667	0	±	0	0	±	0	0.00416667	±	0.00416667	0	±	0	0	±	0	0.00416667	±	0.00416667	0	±	0
total_OTU01881	Clostridium xylanolyticum	94.28	0	±	0	0.00416667	±	0.00416667	0	±	0	0	±	0	0	±	0	0	±	0	0	±	0	0	±	0	0.00416667	±	0.00416667	0	±	0
total_OTU01882	Clostridium sp. Culture-41	89.8	0	±	0	0.00416667	±	0.00416667	0	±	0	0	±	0	0	±	0	0	±	0	0	±	0	0	±	0	0	±	0	0	±	0
total_OTU01884	Clostridium sp. M62/1	92.54	0	±	0	0.00416667	±	0.00416667	0	±	0	0	±	0	0	±	0	0	±	0	0	±	0	0	±	0	0	±	0	0	±	0
total_OTU01887	Clostridium sp. Culture Jar-13	86.97	0	±	0	0	±	0	0	±	0	0.00416667	±	0.00416667	0	±	0	0	±	0	0	±	0	0	±	0	0	±	0	0	±	0
total_OTU01888	Lactobacillus intestinalis	88.06	0	±	0	0	±	0	0.00416667	±	0.00416667	0	±	0	0	±	0	0	±	0	0	±	0	0	±	0	0	±	0	0	±	0
total_OTU01893	Peptococcus BU014	85.43	0	±	0	0	±	0	0.00416667	±	0.00416667	0	±	0	0	±	0	0	±	0	0	±	0	0	±	0	0	±	0	0	±	0
total_OTU01894	Lactobacillus intestinalis	92.74	0	±	0	0.00416667	±	0.00416667	0	±	0	0	±	0	0	±	0	0	±	0	0	±	0	0	±	0	0	±	0	0	±	0
total_OTU01899	Adlercreutzia equolifaciens	97.26	0.00416667	±	0.00416667	0	±	0	0	±	0	0	±	0	0	±	0	0	±	0	0	±	0	0	±	0	0.00416667	±	0.00416667	0	±	0
total_OTU01902			0	±	0	0	±	0	0	±	0	0.00416667	±	0.00416667	0	±	0	0	±	0	0	±	0	0	±	0	0	±	0	0	±	0
total_OTU01909	Clostridium indolis	92.04	0	±	0	0	±	0	0.00416667	±	0.00416667	0	±	0	0	±	0	0	±	0	0	±	0	0	±	0	0	±	0	0	±	0
total_OTU01910	Lactobacillus intestinalis	84.04	0.00416667	±	0.00416667	0	±	0	0	±	0	0	±	0	0	±	0	0	±	0	0	±	0	0	±	0	0	±	0	0	±	0
total_OTU01913	Anaerostipes sp. 992a	93.78	0	±	0	0	±	0	0.00416667	±	0.00416667	0	±	0	0	±	0	0	±	0	0	±	0	0	±	0	0	±	0	0	±	0
total_OTU01915	Hespellia porcina	90.55	0.00416667	±	0.00416667	0	±	0	0	±	0	0	±	0	0	±	0	0	±	0	0	±	0	0.00416667	±	0.00416667	0.00416667	±	0.00416667	0	±	0
total_OTU01917	Rhodococcus sp. SH22	99.26	0	±	0	0	±	0	0	±	0	0.00416667	±	0.00416667	0	±	0	0	±	0	0	±	0	0	±	0	0	±	0	0.00416667	±	0.00416667
total_OTU01918	Hydrogenoanaerobacterium saccharovorans	90.02	0	±	0	0	±	0	0.00416667	±	0.00416667	0	±	0	0	±	0	0	±	0	0	±	0	0	±	0	0	±	0	0	±	0
total_OTU01923	Clostridium sp. TDO	95.27	0	±	0	0	±	0	0.00416667	±	0.00416667	0	±	0	0	±	0	0.00416667	±	0.00416667	0	±	0	0.00833333	±	0.00545545	0.00416667	±	0.00416667	0	±	0
total_OTU01924	Parabacteroides goldsteinii	91.45	0	±	0	0	±	0	0	±	0	0.00416667	±	0.00416667	0	±	0	0	±	0	0	±	0	0	±	0	0	±	0	0	±	0
total_OTU01925	Clostridium aldenense	87.06	0	±	0	0	±	0	0	±	0	0.00416667	±	0.00416667	0	±	0	0	±	0	0	±	0	0	±	0	0	±	0	0	±	0
total_OTU01927	Clostridium disporicum	95.52	0.00416667	±	0.00416667	0	±	0	0	±	0	0	±	0	0	±	0	0	±	0	0	±	0	0	±	0	0	±	0	0	±	0
total_OTU01928	Marvinbryantia formatexigens	90.55	0	±	0	0	±	0	0.00416667	±	0.00416667	0	±	0	0	±	0	0	±	0	0	±	0	0	±	0	0	±	0	0	±	0
total_OTU01929	Candidatus Arthromitus sp. SFB-mouse	93.28	0.00416667	±	0.00416667	0	±	0	0	±	0	0	±	0	0	±	0	0	±	0	0	±	0	0	±	0	0	±	0	0	±	0
total_OTU01933	Barnesiella intestinihominis	85.27	0	±	0	0.00416667	±	0.00416667	0	±	0	0	±	0	0	±	0	0	±	0	0	±	0	0	±	0	0	±	0	0	±	0
total_OTU01934	Clostridium populeti	92.29	0	±	0	0	±	0	0.00416667	±	0.00416667	0	±	0	0	±	0	0	±	0	0	±	0	0.00416667	±	0.00416667	0.00416667	±	0.00416667	0	±	0
total_OTU01941	Bacteroides xylanolyticus	91.04	0	±	0	0.00416667	±	0.00416667	0	±	0	0	±	0	0	±	0	0	±	0	0	±	0	0.00416667	±	0.00416667	0	±	0	0	±	0
total_OTU01944	Clostridium sp. 619	93.83	0	±	0	0	±	0	0.00416667	±	0.00416667	0	±	0	0	±	0	0	±	0	0	±	0	0	±	0	0	±	0	0	±	0
total_OTU01951	Olsenella profusa	87.25	0.00416667	±	0.00416667	0	±	0	0	±	0	0	±	0	0	±	0	0	±	0	0	±	0	0.00416667	±	0.00416667	0	±	0	0	±	0
total_OTU01956	Barnesiella intestinihominis	82.46	0	±	0	0	±	0	0.00416667	±	0.00416667	0	±	0	0	±	0	0	±	0	0	±	0	0	±	0	0	±	0	0	±	0
total_OTU01957	Clostridium sp. Clone-49	85.79	0	±	0	0	±	0	0.00416667	±	0.00416667	0	±	0	0	±	0	0	±	0	0	±	0	0	±	0	0	±	0	0	±	0
total_OTU01962	Clostridium saccharolyticum	98.76	0	±	0	0	±	0	0.00416667	±	0.00416667	0	±	0	0	±	0	0	±	0	0.00416667	±	0.00416667	0	±	0	0.00416667	±	0.00416667	0	±	0
total_OTU01965	Clostridium sp. BTY5	93.78	0	±	0	0.00416667	±	0.00416667	0	±	0	0	±	0	0	±	0	0	±	0	0	±	0	0	±	0	0.00416667	±	0.00416667	0	±	0
total_OTU01967	Anaerostipes sp. 5_1_63FAA	88.28	0.00416667	±	0.00416667	0	±	0	0	±	0	0	±	0	0	±	0	0	±	0	0	±	0	0	±	0	0	±	0	0	±	0
total_OTU01971	Lactobacillus johnsonii	97.19	0	±	0	0.00416667	±	0.00416667	0	±	0	0	±	0	0	±	0	0	±	0	0	±	0	0	±	0	0	±	0	0	±	0
total_OTU01976	Clostridium sp. D5	90.02	0.00416667	±	0.00416667	0	±	0	0	±	0	0	±	0	0	±	0	0	±	0	0	±	0	0	±	0	0	±	0	0	±	0
total_OTU01979	Lactobacillus murinus	87.59	0	±	0	0	±	0	0.00416667	±	0.00416667	0	±	0	0	±	0	0	±	0	0	±	0	0	±	0	0	±	0	0	±	0
total_OTU01980	Anaerostipes sp. 992a	93.78	0	±	0	0	±	0	0.00416667	±	0.00416667	0	±	0	0	±	0	0	±	0	0	±	0	0	±	0	0	±	0	0	±	0
total_OTU01981	Clostridium xylanolyticum	93.53	0.00416667	±	0.00416667	0	±	0	0	±	0	0	±	0	0	±	0	0	±	0	0	±	0	0	±	0	0	±	0	0	±	0
total_OTU01985	Lactobacillus johnsonii	91.56	0	±	0	0.00416667	±	0.00416667	0	±	0	0	±	0	0	±	0	0	±	0	0	±	0	0	±	0	0	±	0	0	±	0
total_OTU01991	Clostridium sp. ID4	92.02	0	±	0	0	±	0	0.00416667	±	0.00416667	0	±	0	0	±	0	0	±	0	0	±	0	0	±	0	0	±	0	0	±	0
total_OTU01992	Lactobacillus sp. KC38	92.59	0	±	0	0.00416667	±	0.00416667	0	±	0	0	±	0	0	±	0	0	±	0	0	±	0	0	±	0	0.00416667	±	0.00416667	0	±	0
total_OTU01996	Porphyromonas catoniae	85.75	0.00416667	±	0.00416667	0	±	0	0	±	0	0	±	0	0	±	0	0	±	0	0	±	0	0	±	0	0	±	0	0.00416667	±	0.00416667
total_OTU01997	Clostridium phytofermentans ISDg	91.04	0	±	0	0	±	0	0.00416667	±	0.00416667	0	±	0	0	±	0	0	±	0	0	±	0	0	±	0	0	±	0	0	±	0
total_OTU02000	Lactobacillus oris	90.46	0	±	0	0	±	0	0	±	0	0.00416667	±	0.00416667	0	±	0	0	±	0	0	±	0	0	±	0	0	±	0	0	±	0
total_OTU02004	Peptococcus BU014	88.83	0	±	0	0	±	0	0	±	0	0.00416667	±	0.00416667	0	±	0	0	±	0	0	±	0	0	±	0	0	±	0	0	±	0
total_OTU02006	Clostridium lentocellum DSM 5427	79.6	0	±	0	0	±	0	0.00416667	±	0.00416667	0	±	0	0	±	0	0	±	0	0	±	0	0	±	0	0	±	0	0	±	0
total_OTU02008	Selenomonas ruminantium subsp. lactilytica TAM6421	84.51	0	±	0	0	±	0	0.00416667	±	0.00416667	0	±	0	0	±	0	0	±	0	0	±	0	0	±	0	0	±	0	0	±	0
total_OTU02009	Clostridium celerecrescens	94.53	0	±	0	0	±	0	0.00416667	±	0.00416667	0	±	0	0	±	0	0	±	0	0	±	0	0	±	0	0	±	0	0	±	0
total_OTU02010	Lactobacillus intestinalis	88.29	0	±	0	0	±	0	0.00416667	±	0.00416667	0	±	0	0	±	0	0	±	0	0	±	0	0	±	0	0	±	0	0	±	0
total_OTU02011	Weissella confusa	100	0	±	0	0.00416667	±	0.00416667	0	±	0	0	±	0	0	±	0	0	±	0	0	±	0	0	±	0	0.00416667	±	0.00416667	0	±	0
total_OTU02012	Clostridium aldenense	92.29	0	±	0	0	±	0	0.00416667	±	0.00416667	0	±	0	0	±	0	0	±	0	0.00416667	±	0.00416667	0	±	0	0.00416667	±	0.00416667	0.00833333	±	0.00545545
total_OTU02021	Clostridium hathewayi	91.52	0	±	0	0.00416667	±	0.00416667	0	±	0	0	±	0	0	±	0	0	±	0	0	±	0	0	±	0	0	±	0	0	±	0
total_OTU02025	Lactobacillus sp. BL302	91.1	0.00416667	±	0.00416667	0	±	0	0	±	0	0	±	0	0	±	0	0	±	0	0	±	0	0	±	0	0	±	0	0	±	0
total_OTU02029	Clostridium thermosuccinogenes	82.67	0	±	0	0	±	0	0.00416667	±	0.00416667	0	±	0	0	±	0	0.00416667	±	0.00416667	0.00833333	±	0.00545545	0	±	0	0	±	0	0	±	0
total_OTU02031	Clostridium thermocellum	88.37	0	±	0	0	±	0	0.00416667	±	0.00416667	0	±	0	0	±	0	0	±	0	0	±	0	0	±	0	0	±	0	0	±	0
total_OTU02036	Clostridium scindens	87.56	0.00416667	±	0.00416667	0	±	0	0	±	0	0	±	0	0	±	0	0	±	0	0	±	0	0	±	0	0	±	0	0	±	0
total_OTU02040	Clostridium sp. MK11	91.07	0	±	0	0	±	0	0.00416667	±	0.00416667	0	±	0	0	±	0	0	±	0	0	±	0	0	±	0	0	±	0	0.00416667	±	0.00416667
total_OTU02041	Barnesiella intestinihominis	83.41	0.00416667	±	0.00416667	0	±	0	0	±	0	0	±	0	0	±	0	0	±	0	0	±	0	0	±	0	0	±	0	0	±	0
total_OTU02042	Lactobacillus amylolyticus	87.09	0	±	0	0	±	0	0.00416667	±	0.00416667	0	±	0	0	±	0	0	±	0	0	±	0	0	±	0	0	±	0	0	±	0
total_OTU02043	Lactobacillus secaliphilus	82.63	0.00416667	±	0.00416667	0	±	0	0	±	0	0	±	0	0	±	0	0	±	0	0	±	0	0	±	0	0	±	0	0	±	0
total_OTU02045	Lactobacillus intestinalis	89.23	0	±	0	0.00416667	±	0.00416667	0	±	0	0	±	0	0	±	0	0	±	0	0	±	0	0	±	0	0	±	0	0	±	0
total_OTU02048	Barnesiella intestinihominis	84.32	0	±	0	0	±	0	0.00416667	±	0.00416667	0	±	0	0	±	0	0	±	0	0	±	0	0	±	0	0	±	0	0	±	0
total_OTU02056	Candidatus Arthromitus sp. SFB-mouse	95.02	0	±	0	0.00416667	±	0.00416667	0	±	0	0	±	0	0	±	0	0	±	0	0	±	0	0	±	0	0	±	0	0	±	0
total_OTU02061	Clostridium methylpentosum	90.52	0	±	0	0	±	0	0.00416667	±	0.00416667	0	±	0	0	±	0	0	±	0	0	±	0	0	±	0	0	±	0	0	±	0
total_OTU02068	Barnesiella intestinihominis	85.95	0	±	0	0	±	0	0.00416667	±	0.00416667	0	±	0	0	±	0	0	±	0	0	±	0	0	±	0	0	±	0	0	±	0
total_OTU02073	Clostridium disporicum	91.54	0.00416667	±	0.00416667	0	±	0	0	±	0	0	±	0	0	±	0	0	±	0	0	±	0	0	±	0	0	±	0	0	±	0
total_OTU02079	Clostridium saccharolyticum	92.29	0	±	0	0	±	0	0.00416667	±	0.00416667	0	±	0	0	±	0	0.00416667	±	0.00416667	0	±	0	0	±	0	0	±	0	0.00416667	±	0.00416667
total_OTU02081	Lachnospiraceae 2N1-30	91.04	0	±	0	0	±	0	0.00416667	±	0.00416667	0	±	0	0	±	0	0.00416667	±	0.00416667	0	±	0	0	±	0	0	±	0	0	±	0
total_OTU02083	Eubacterium rectale ATCC 33656	87.56	0	±	0	0	±	0	0.00416667	±	0.00416667	0	±	0	0	±	0	0	±	0	0	±	0	0.00416667	±	0.00416667	0	±	0	0	±	0
total_OTU02084	Anaerostipes sp. IE4	84.54	0	±	0	0.00416667	±	0.00416667	0	±	0	0	±	0	0	±	0	0	±	0	0	±	0	0.00416667	±	0.00416667	0	±	0	0.00833333	±	0.00545545
total_OTU02088	Clostridium phytofermentans ISDg	88.06	0	±	0	0	±	0	0	±	0	0.00416667	±	0.00416667	0	±	0	0	±	0	0	±	0	0	±	0	0	±	0	0.00416667	±	0.00416667
total_OTU02093	Lactobacillus mucosae	88.52	0	±	0	0	±	0	0.00416667	±	0.00416667	0	±	0	0	±	0	0	±	0	0	±	0	0	±	0	0	±	0	0	±	0
total_OTU02097	Pontibacter sp. MDT1-10-3	83.66	0	±	0	0	±	0	0.00416667	±	0.00416667	0	±	0	0	±	0	0	±	0	0	±	0	0	±	0	0	±	0	0	±	0
total_OTU02098	Barnesiella intestinihominis YIT 11860	84.96	0	±	0	0	±	0	0.00416667	±	0.00416667	0	±	0	0	±	0	0	±	0	0.00416667	±	0.00416667	0	±	0	0	±	0	0	±	0
total_OTU02104	Clostridium sp. strain Z6	93.09	0	±	0	0	±	0	0	±	0	0.00416667	±	0.00416667	0	±	0	0	±	0	0	±	0	0	±	0	0	±	0	0	±	0
total_OTU02106	Ruminococcus lactaris ATCC 29176	93.28	0	±	0	0.00416667	±	0.00416667	0	±	0	0	±	0	0	±	0	0	±	0	0	±	0	0	±	0	0	±	0	0	±	0
total_OTU02107	Linmingia china	87.1	0	±	0	0.00416667	±	0.00416667	0	±	0	0	±	0	0	±	0	0	±	0	0	±	0	0	±	0	0	±	0	0	±	0
total_OTU02116	Anaerostipes sp. 3_2_56FAA	85.04	0	±	0	0	±	0	0.00416667	±	0.00416667	0	±	0	0	±	0	0	±	0	0	±	0	0	±	0	0.00416667	±	0.00416667	0	±	0
total_OTU02122	Lactobacillus jensenii 269-3	88.99	0	±	0	0	±	0	0.00416667	±	0.00416667	0	±	0	0	±	0	0	±	0	0	±	0	0	±	0	0	±	0	0	±	0
total_OTU02128	Lactobacillus intestinalis	94.53	0.00416667	±	0.00416667	0	±	0	0	±	0	0	±	0	0	±	0	0	±	0	0	±	0	0	±	0	0	±	0	0	±	0
total_OTU02141	Lactobacillus sp. ID9203	88.76	0	±	0	0.00416667	±	0.00416667	0	±	0	0	±	0	0	±	0	0	±	0	0	±	0	0	±	0	0	±	0	0	±	0
total_OTU02144	Barnesiella intestinihominis	84.09	0	±	0	0	±	0	0	±	0	0.00416667	±	0.00416667	0	±	0	0	±	0	0	±	0	0	±	0	0.00416667	±	0.00416667	0	±	0
total_OTU02145	Anaerostipes butyraticus	86.25	0.00416667	±	0.00416667	0	±	0	0	±	0	0	±	0	0	±	0	0	±	0	0	±	0	0	±	0	0	±	0	0	±	0
total_OTU02149	Lactobacillus johnsonii	91.08	0	±	0	0	±	0	0.00416667	±	0.00416667	0	±	0	0	±	0	0	±	0	0	±	0	0	±	0	0	±	0	0	±	0
total_OTU02150	Barnesiella intestinihominis	82.94	0	±	0	0	±	0	0	±	0	0.00416667	±	0.00416667	0	±	0	0	±	0	0	±	0	0	±	0	0	±	0	0	±	0
total_OTU02151	Lactobacillus murinus	96.02	0	±	0	0	±	0	0.00416667	±	0.00416667	0	±	0	0	±	0	0.00416667	±	0.00416667	0	±	0	0.00416667	±	0.00416667	0	±	0	0.00416667	±	0.00416667
total_OTU02155	[Bacillus] sp. KITNT-3	84.04	0	±	0	0	±	0	0	±	0	0.00416667	±	0.00416667	0	±	0	0	±	0	0	±	0	0	±	0	0	±	0	0	±	0
total_OTU02157	Barnesiella intestinihominis	85.75	0.00416667	±	0.00416667	0	±	0	0	±	0	0	±	0	0	±	0	0	±	0	0	±	0	0	±	0	0	±	0	0.00416667	±	0.00416667
total_OTU02158	Eggerthella sp. MVA1	86.57	0	±	0	0	±	0	0.00416667	±	0.00416667	0	±	0	0	±	0	0	±	0	0	±	0	0	±	0	0	±	0	0	±	0
total_OTU02169	Clostridium disporicum	95.77	0	±	0	0	±	0	0	±	0	0.00416667	±	0.00416667	0	±	0	0	±	0	0	±	0	0	±	0	0	±	0	0	±	0
total_OTU02171	Clostridium clostridioforme	94.78	0	±	0	0	±	0	0.00416667	±	0.00416667	0	±	0	0	±	0	0	±	0	0	±	0	0	±	0	0	±	0	0	±	0
total_OTU02172	Lactobacillus sp. ID9203	91.8	0	±	0	0.00416667	±	0.00416667	0	±	0	0	±	0	0	±	0	0	±	0	0	±	0	0	±	0	0	±	0	0	±	0
total_OTU02176	Clostridium xylanolyticum	96.27	0.00416667	±	0.00416667	0	±	0	0	±	0	0	±	0	0	±	0	0	±	0	0	±	0	0	±	0	0	±	0	0	±	0
total_OTU02186	Clostridium populeti	93.03	0	±	0	0	±	0	0.00416667	±	0.00416667	0	±	0	0	±	0	0	±	0	0	±	0	0	±	0	0	±	0	0	±	0
total_OTU02187	Barnesiella intestinihominis	86.19	0	±	0	0	±	0	0	±	0	0.00416667	±	0.00416667	0	±	0	0	±	0	0	±	0	0	±	0	0	±	0	0	±	0
[truncated: 4,215 more rows]
